# Supplementary material for: A Novel Necroptosis-Related Gene Signature in Skin Cutaneous Melanoma Prognosis and Tumor Microenvironment
Source: Front Genet. 2022 Jul 11;13:917007. doi: 10.3389/fgene.2022.917007 (PMC9309482; doi:10.3389/fgene.2022.917007)
Supplement: Supplementary file 1 [file Table2.XLSX]

## Sheet: Table S2
ONTOLOGY	ID	Description	GeneRatio	BgRatio	pvalue	p.adjust	qvalue	geneID	Count
BP	GO:0002429	immune response-activating cell surface receptor signaling pathway	176/815	481/18866	3.01694e-118	6.47585e-115	5.11767e-115	CLEC4E/CCR7/IGHV1-18/TRBC2/IGHV4-31/CD3D/CD3G/SKAP1/FGR/IGLV1-51/CLEC10A/IGKV1-16/IGLC7/CR2/IGHV4-4/IGLV3-1/CD79A/HLA-DRA/IGHV3-33/MS4A1/IGHD/PRKCH/PTPN22/IGHV1-3/BTN3A1/IGLV2-8/IGKV2D-30/IGKV2-29/FPR1/PLCG2/HLA-DPB1/IGHV2-26/LAX1/HLA-DQB2/CD19/NFAM1/IGHV1-69D/ICAM2/IGHV3-15/STAP1/IGHA2/IGHV3-64/IGLL5/INPP5D/BTK/CYLD/PSMB9/IGLC6/IGLC3/HLA-DQA2/TRBV7-9/PTPN6/IGHV4-59/IGLV1-44/FCN1/FCGR3A/FCGR1A/UB…	176
BP	GO:0002757	immune response-activating signal transduction	176/815	481/18866	3.01694e-118	6.47585e-115	5.11767e-115	CLEC4E/CCR7/IGHV1-18/TRBC2/IGHV4-31/CD3D/CD3G/SKAP1/FGR/IGLV1-51/CLEC10A/IGKV1-16/IGLC7/CR2/IGHV4-4/IGLV3-1/CD79A/HLA-DRA/IGHV3-33/MS4A1/IGHD/PRKCH/PTPN22/IGHV1-3/BTN3A1/IGLV2-8/IGKV2D-30/IGKV2-29/FPR1/PLCG2/HLA-DPB1/IGHV2-26/LAX1/HLA-DQB2/CD19/NFAM1/IGHV1-69D/ICAM2/IGHV3-15/STAP1/IGHA2/IGHV3-64/IGLL5/INPP5D/BTK/CYLD/PSMB9/IGLC6/IGLC3/HLA-DQA2/TRBV7-9/PTPN6/IGHV4-59/IGLV1-44/FCN1/FCGR3A/FCGR1A/UB…	176
BP	GO:0002460	adaptive immune response based on somatic recombination of immune receptors built from immunoglobulin superfamily domains	154/815	370/18866	6.15507e-113	8.80791e-110	6.96063e-110	IGHV1-18/TRBC2/POU2F2/IGHV4-31/CLU/EBI3/IGLV1-51/IGKV1-16/IGLC7/CR2/IGHV4-4/IGLV3-1/TLR4/IGHV3-33/IGHD/IL33/HAVCR2/IGHV1-3/IGLV2-8/IGKV2D-30/IGKV2-29/CCL19/IGHV2-26/CD19/CCR2/IGHV1-69D/IGHV3-15/SLAMF6/SERPING1/C1R/IGHA2/IGHV3-64/IGLL5/INPP5D/BTK/C2/HLA-B/CXCL13/IGLC6/IGLC3/PTPN6/IGHV4-59/IGLV1-44/CD74/TBX21/C1QA/CD40/C3/TNFSF13B/HLA-DQB1/IGHV2-5/IGHG3/IGKC/IGHV3-48/IGHV3-72/TRDC/IGKV2-30/IGHV2-70…	154
BP	GO:0002449	lymphocyte mediated immunity	150/815	366/18866	1.09265e-108	1.17269e-105	9.26741e-106	IGHV1-18/LGALS9/TRBC2/POU2F2/IGHV4-31/CLU/IGLV1-51/IGKV1-16/IGLC7/CR2/IGHV4-4/IGLV3-1/IGHV3-33/IGHD/HAVCR2/IGHV1-3/IGLV2-8/IGKV2D-30/IGKV2-29/IGHV2-26/CD19/CCR2/IGHV1-69D/IGHV3-15/SLAMF6/SERPING1/C1R/IGHA2/IGHV3-64/IGLL5/INPP5D/BTK/C2/HLA-B/IGLC6/IGLC3/PTPN6/IGHV4-59/IGLV1-44/CD74/TBX21/C1QA/CD40/C3/HLA-DQB1/IGHV2-5/IGHG3/SH2D1A/IGKC/IGHV3-48/IGHV3-72/TRDC/IGKV2-30/IGHV2-70/FCER2/IGKV1-39/IGHV5-5…	150
BP	GO:0002455	humoral immune response mediated by circulating immunoglobulin	103/815	155/18866	3.65148e-103	3.13516e-100	2.47763e-100	IGHV1-18/TRBC2/IGHV4-31/CLU/IGLV1-51/IGKV1-16/IGLC7/CR2/IGHV4-4/IGLV3-1/IGHV3-33/IGHD/IGHV1-3/IGLV2-8/IGKV2D-30/IGKV2-29/IGHV2-26/IGHV1-69D/IGHV3-15/SERPING1/C1R/IGHA2/IGHV3-64/IGLL5/C2/IGLC6/IGLC3/PTPN6/IGHV4-59/IGLV1-44/C1QA/C3/HLA-DQB1/IGHV2-5/IGHG3/IGKC/IGHV3-48/IGHV3-72/TRDC/IGKV2-30/IGHV2-70/FCER2/IGKV1-39/IGHV5-51/IGLC2/IGHA1/IGKV1D-12/C1QB/IGHV4-39/IGHV3-21/IGHM/IGHV4-34/C7/IGHV1-69/HLA-D…	103
BP	GO:0006958	complement activation, classical pathway	98/815	141/18866	3.53415e-101	2.52868e-98	1.99834e-98	IGHV1-18/TRBC2/IGHV4-31/CLU/IGLV1-51/IGKV1-16/IGLC7/CR2/IGHV4-4/IGLV3-1/IGHV3-33/IGHD/IGHV1-3/IGLV2-8/IGKV2D-30/IGKV2-29/IGHV2-26/IGHV1-69D/IGHV3-15/SERPING1/C1R/IGHA2/IGHV3-64/IGLL5/C2/IGLC6/IGLC3/IGHV4-59/IGLV1-44/C1QA/C3/IGHV2-5/IGHG3/IGKC/IGHV3-48/IGHV3-72/TRDC/IGKV2-30/IGHV2-70/IGKV1-39/IGHV5-51/IGLC2/IGHA1/IGKV1D-12/C1QB/IGHV4-39/IGHV3-21/IGHM/IGHV4-34/C7/IGHV1-69/IGHV3-20/IGLV3-27/IGHV3-66…	98
BP	GO:0019724	B cell mediated immunity	118/815	230/18866	2.3327e-99	1.43061e-96	1.13057e-96	IGHV1-18/TRBC2/POU2F2/IGHV4-31/CLU/IGLV1-51/IGKV1-16/IGLC7/CR2/IGHV4-4/IGLV3-1/IGHV3-33/IGHD/IGHV1-3/IGLV2-8/IGKV2D-30/IGKV2-29/IGHV2-26/CD19/IGHV1-69D/IGHV3-15/SERPING1/C1R/IGHA2/IGHV3-64/IGLL5/INPP5D/BTK/C2/IGLC6/IGLC3/PTPN6/IGHV4-59/IGLV1-44/CD74/TBX21/C1QA/CD40/C3/HLA-DQB1/IGHV2-5/IGHG3/IGKC/IGHV3-48/IGHV3-72/TRDC/IGKV2-30/IGHV2-70/FCER2/IGKV1-39/IGHV5-51/IGLC2/IGHA1/IGKV1D-12/C1QB/IGHV4-39/I…	118
BP	GO:0016064	immunoglobulin mediated immune response	117/815	227/18866	8.20959e-99	4.40547e-96	3.48152e-96	IGHV1-18/TRBC2/POU2F2/IGHV4-31/CLU/IGLV1-51/IGKV1-16/IGLC7/CR2/IGHV4-4/IGLV3-1/IGHV3-33/IGHD/IGHV1-3/IGLV2-8/IGKV2D-30/IGKV2-29/IGHV2-26/CD19/IGHV1-69D/IGHV3-15/SERPING1/C1R/IGHA2/IGHV3-64/IGLL5/INPP5D/BTK/C2/IGLC6/IGLC3/PTPN6/IGHV4-59/IGLV1-44/CD74/TBX21/C1QA/CD40/C3/HLA-DQB1/IGHV2-5/IGHG3/IGKC/IGHV3-48/IGHV3-72/TRDC/IGKV2-30/IGHV2-70/FCER2/IGKV1-39/IGHV5-51/IGLC2/IGHA1/IGKV1D-12/C1QB/IGHV4-39/I…	117
BP	GO:0006909	phagocytosis	143/815	382/18866	7.64441e-97	3.64638e-94	2.88163e-94	IGHV1-18/IL2RB/TRBC2/IGHV4-31/CD3G/ARHGAP25/FGR/IGLV1-51/IL2RG/IGKV1-16/IGLC7/CD14/IGHV4-4/IGLV3-1/TLR4/IGHV3-33/IGHD/CD300LF/PLA2G5/MSR1/IGHV1-3/IGLV2-8/IGKV2D-30/IGKV2-29/TLR2/APOA2/PLCG2/IGHV2-26/CCR2/IGHV1-69D/CLEC7A/IGHV3-15/STAP1/IGHA2/IGHV3-64/IGLL5/C2/SLAMF1/IGLC6/IGLC3/CCL2/TYROBP/RAC2/IGHV4-59/IGLV1-44/FCN1/FCGR3A/FCGR1A/C3/IFNG/IGHV2-5/IGHG3/P2RY6/IGKC/IGHV3-48/LYN/IGHV3-72/ITGAM/TRDC/…	143
BP	GO:0006959	humoral immune response	142/815	377/18866	1.39761e-96	5.99993e-94	4.74157e-94	CCR7/IGHV1-18/TRBC2/POU2F2/IGHV4-31/CLU/EBI3/GPR183/IGLV1-51/CXCL10/SLPI/IGKV1-16/IGLC7/CR2/IGHV4-4/IGLV3-1/IGHV3-33/KLK5/MS4A1/IGHD/CD5L/IGHV1-3/PDCD1/IGLV2-8/IGKV2D-30/IGKV2-29/KRT6A/IGHV2-26/CD19/CCR2/IGHV1-69D/IGHV3-15/SERPING1/C1R/IGHA2/IGHV3-64/PRSS3/IGLL5/C2/CXCL13/IGLC6/IGLC3/CCL2/RNASE6/PTPN6/IGHV4-59/IGLV1-44/FCN1/C1QA/C3/PAX5/IFNG/HLA-DQB1/IGHV2-5/IGHG3/POU2AF1/SH2D1A/IGKC/IGHV3-48/IGH…	142
BP	GO:0006956	complement activation	104/815	178/18866	1.82277e-95	7.11377e-93	5.6218e-93	IGHV1-18/TRBC2/IGHV4-31/CLU/IGLV1-51/IGKV1-16/IGLC7/CR2/IGHV4-4/IGLV3-1/IGHV3-33/IGHD/CD5L/IGHV1-3/IGLV2-8/IGKV2D-30/IGKV2-29/IGHV2-26/CD19/IGHV1-69D/IGHV3-15/SERPING1/C1R/IGHA2/IGHV3-64/IGLL5/C2/IGLC6/IGLC3/IGHV4-59/IGLV1-44/FCN1/C1QA/C3/IGHV2-5/IGHG3/IGKC/IGHV3-48/IGHV3-72/TRDC/IGKV2-30/IGHV2-70/IGKV1-39/IGHV5-51/IGLC2/IGHA1/IGKV1D-12/C1QB/IGHV4-39/IGHV3-21/IGHM/IGHV4-34/VSIG4/C7/C3AR1/IGHV1-69…	104
BP	GO:0050867	positive regulation of cell activation	146/815	421/18866	1.94377e-93	6.95385e-91	5.49542e-91	CCDC88B/CCR7/IGHV1-18/SELP/LGALS9/TRBC2/PDPN/IGHV4-31/EBI3/GPR183/FGR/IGLC7/IGHV4-4/TLR4/IGHV3-33/VSIR/CD86/IGHD/IL33/HAVCR2/PTPN22/IGHV1-3/PDCD1/CCL19/HLA-DPB1/CCL3/IGHV2-26/CCR2/IGHV1-69D/CLEC7A/CCL21/IGHV3-15/STAP1/IGHA2/IGHV3-64/ICOS/IGLL5/INPP5D/CD2/BTK/CYLD/IGLC6/IGLC3/CCL2/TYROBP/PTPN6/IGHV4-59/CD74/TBX21/CD40/LILRA5/IFNG/TNFSF13B/IGHV2-5/IGHG3/CD3E/LILRB2/IGKC/IGHV3-48/LYN/IGHV3-72/ITGAM/…	146
BP	GO:0002697	regulation of immune effector process	150/815	470/18866	4.04938e-90	1.33723e-87	1.05677e-87	BST2/LGALS9/CLU/APOBEC3G/FGR/IGLV1-51/IGKV1-16/IGLC7/CR2/SCIMP/IGLV3-1/TLR4/IGHV3-33/CD86/KLK5/IL33/HAVCR2/CD5L/PLA2G5/PTPN22/IGLV2-8/IGKV2D-30/IGKV2-29/CCL19/APOA2/CD19/CCR2/DDX58/STAP1/SLAMF6/SERPING1/C1R/BTK/C2/HLA-B/IGLC6/IGLC3/TYROBP/RAC2/PTPN6/IGHV4-59/IGLV1-44/CD74/TBX21/C1QA/CD40/C3/IFNG/IGHV2-5/IGHG3/SH2D1A/IGKC/IGHV3-48/LYN/ITGAM/IGKV2-30/DDX60/IGHV2-70/FCER2/PTAFR/DNASE1L3/IGKV1-39/CD2…	150
BP	GO:0002696	positive regulation of leukocyte activation	139/815	406/18866	6.12942e-88	1.87954e-85	1.48535e-85	CCDC88B/CCR7/IGHV1-18/LGALS9/TRBC2/IGHV4-31/EBI3/GPR183/FGR/IGLC7/IGHV4-4/TLR4/IGHV3-33/VSIR/CD86/IGHD/IL33/HAVCR2/PTPN22/IGHV1-3/PDCD1/CCL19/HLA-DPB1/CCL3/IGHV2-26/CCR2/IGHV1-69D/CLEC7A/CCL21/IGHV3-15/STAP1/IGHA2/IGHV3-64/ICOS/IGLL5/INPP5D/CD2/BTK/CYLD/IGLC6/IGLC3/CCL2/TYROBP/PTPN6/IGHV4-59/CD74/TBX21/CD40/IFNG/TNFSF13B/IGHV2-5/IGHG3/CD3E/LILRB2/IGKC/IGHV3-48/LYN/IGHV3-72/ITGAM/TRDC/IGHV2-70/PTA…	139
BP	GO:0051251	positive regulation of lymphocyte activation	130/815	357/18866	5.36037e-86	1.53414e-83	1.21238e-83	CCDC88B/CCR7/IGHV1-18/LGALS9/TRBC2/IGHV4-31/EBI3/GPR183/IGLC7/IGHV4-4/TLR4/IGHV3-33/VSIR/CD86/IGHD/HAVCR2/PTPN22/IGHV1-3/PDCD1/CCL19/HLA-DPB1/IGHV2-26/CCR2/IGHV1-69D/CLEC7A/CCL21/IGHV3-15/IGHA2/IGHV3-64/ICOS/IGLL5/INPP5D/BTK/CYLD/IGLC6/IGLC3/CCL2/TYROBP/PTPN6/IGHV4-59/CD74/TBX21/CD40/IFNG/TNFSF13B/IGHV2-5/IGHG3/CD3E/LILRB2/IGKC/IGHV3-48/LYN/IGHV3-72/TRDC/IGHV2-70/IGHV5-51/IGLC2/IGHA1/CD1D/IGHV4-3…	130
BP	GO:0050851	antigen receptor-mediated signaling pathway	122/815	325/18866	2.02799e-82	5.44134e-80	4.30013e-80	CCR7/IGHV1-18/TRBC2/IGHV4-31/CD3D/CD3G/SKAP1/IGLC7/IGHV4-4/CD79A/HLA-DRA/IGHV3-33/MS4A1/IGHD/PRKCH/PTPN22/IGHV1-3/BTN3A1/PLCG2/HLA-DPB1/IGHV2-26/LAX1/HLA-DQB2/CD19/NFAM1/IGHV1-69D/IGHV3-15/STAP1/IGHA2/IGHV3-64/IGLL5/INPP5D/BTK/CYLD/PSMB9/IGLC6/IGLC3/HLA-DQA2/TRBV7-9/PTPN6/IGHV4-59/UBASH3A/PAX5/HLA-DQB1/IGHV2-5/IGHG3/CD3E/SH2D1A/IGKC/IGHV3-48/LYN/IGHV3-72/HLA-DQA1/FYB1/TRDC/IGHV2-70/CD22/IGHV5-51/…	122
BP	GO:0050853	B cell receptor signaling pathway	82/815	135/18866	3.71312e-77	9.37673e-75	7.41015e-75	IGHV1-18/TRBC2/IGHV4-31/IGLC7/IGHV4-4/CD79A/IGHV3-33/MS4A1/IGHD/PRKCH/PTPN22/IGHV1-3/PLCG2/IGHV2-26/CD19/NFAM1/IGHV1-69D/IGHV3-15/STAP1/IGHA2/IGHV3-64/IGLL5/BTK/IGLC6/IGLC3/PTPN6/IGHV4-59/PAX5/IGHV2-5/IGHG3/IGKC/IGHV3-48/LYN/IGHV3-72/TRDC/IGHV2-70/CD22/IGHV5-51/IGLC2/IGHA1/IGHV4-39/IGHV3-21/IGHM/IGHV4-34/IGHV1-69/IGHV3-20/IGHV3-66/IGHV3-23/PRKCB/IGHV3-53/IGHV3-30/LAT2/IGHG1/PLCL2/IGHV1-24/IGHV3-7…	82
BP	GO:0002920	regulation of humoral immune response	81/815	134/18866	5.75791e-76	1.37326e-73	1.08525e-73	CCR7/CLU/IGLV1-51/IGKV1-16/IGLC7/CR2/IGLV3-1/IGHV3-33/KLK5/CD5L/IGLV2-8/IGKV2D-30/IGKV2-29/CD19/SERPING1/C1R/C2/CXCL13/IGLC6/IGLC3/PTPN6/IGHV4-59/IGLV1-44/C1QA/C3/IGHV2-5/IGHG3/IGKC/IGHV3-48/IGKV2-30/IGHV2-70/FCER2/IGKV1-39/IGLC2/IGKV1D-12/C1QB/IGHV4-39/SPINK5/IGHV4-34/VSIG4/C7/C3AR1/IGHV1-69/IGLV3-27/IGHV3-23/IGKV1-17/IGKV4-1/IGLV2-11/IL1B/IGHV3-53/IGHV3-30/IGKV3D-20/C1QC/IGLV1-47/IGHG1/IGLV3-19…	81
BP	GO:0002440	production of molecular mediator of immune response	112/815	306/18866	3.94688e-74	8.91788e-72	7.04754e-72	IGLV4-60/BST2/IGLV5-45/POU2F2/IGKV6-21/IGLV1-51/IGKV1-16/SCIMP/IGLV3-1/IGLV4-69/IGKV1-6/TLR4/IGLV2-18/CD86/KLK5/IL33/IGKV1-13/IGLV7-46/PTPN22/IGLV2-8/IGKV2D-30/IGKV2-29/IGLV5-37/TLR2/APOA2/CCR2/IGLV9-49/DDX58/VPREB3/BTK/IGLV1-44/CD74/TBX21/IGLV8-61/CD40/TNFSF13B/HLA-DQB1/IGLV1-36/IGKC/IGKV1D-8/IGKV2-30/IGKV1-39/CD22/IGKV1D-12/IGKV1D-13/IGKV1-9/IGKV3-7/SPINK5/IGKV2D-24/HLA-DRB1/IGKV2D-29/IGLV3-27/…	112
BP	GO:0042113	B cell activation	113/815	328/18866	1.84669e-71	3.96393e-69	3.13258e-69	IGHV1-18/BST2/TRBC2/POU2F2/IGHV4-31/GPR183/IGLC7/CR2/IGHV4-4/CD79A/TLR4/IGHV3-33/CD86/MS4A1/IGHD/IGHV1-3/CD180/PLCG2/IGHV2-26/LAX1/CD19/SAMSN1/NFAM1/IGHV1-69D/IGHV3-15/IGHA2/IGHV3-64/IGLL5/INPP5D/BTK/CYLD/IGLC6/IGLC3/TYROBP/PTPN6/IGHV4-59/CD74/PTK2B/TBX21/CD40/TNFSF13B/IGHV2-5/IGHG3/POU2AF1/DOCK11/IGKC/IGHV3-48/LYN/IGHV3-72/TRDC/IGHV2-70/CD22/IGHV5-51/IGLC2/IGHA1/IGHV4-39/TBC1D10C/IGHV3-21/IGHM/I…	113
BP	GO:0030449	regulation of complement activation	73/815	115/18866	8.89983e-71	1.81938e-68	1.4378e-68	CLU/IGLV1-51/IGKV1-16/IGLC7/CR2/IGLV3-1/IGHV3-33/CD5L/IGLV2-8/IGKV2D-30/IGKV2-29/CD19/SERPING1/C1R/C2/IGLC6/IGLC3/IGHV4-59/IGLV1-44/C1QA/C3/IGHV2-5/IGHG3/IGKC/IGHV3-48/IGKV2-30/IGHV2-70/IGKV1-39/IGLC2/IGKV1D-12/C1QB/IGHV4-39/IGHV4-34/VSIG4/C7/C3AR1/IGHV1-69/IGLV3-27/IGHV3-23/IGKV1-17/IGKV4-1/IGLV2-11/IL1B/IGHV3-53/IGHV3-30/IGKV3D-20/C1QC/IGLV1-47/IGHG1/IGLV3-19/IGKV1D-39/IGLV3-21/IGKV3-15/IGKV3D-…	73
BP	GO:0050864	regulation of B cell activation	89/815	195/18866	6.58438e-69	1.28485e-66	1.01538e-66	IGHV1-18/TRBC2/IGHV4-31/GPR183/IGLC7/IGHV4-4/TLR4/IGHV3-33/IGHD/IGHV1-3/IGHV2-26/CD19/SAMSN1/NFAM1/IGHV1-69D/IGHV3-15/IGHA2/IGHV3-64/IGLL5/INPP5D/BTK/CYLD/IGLC6/IGLC3/TYROBP/PTPN6/IGHV4-59/CD74/TBX21/CD40/TNFSF13B/IGHV2-5/IGHG3/IGKC/IGHV3-48/LYN/IGHV3-72/TRDC/IGHV2-70/CD22/IGHV5-51/IGLC2/IGHA1/IGHV4-39/TBC1D10C/IGHV3-21/IGHM/IGHV4-34/BANK1/IGHV1-69/IGHV3-20/IGHV3-66/SASH3/IGHV3-23/IKZF3/IGHV3-53/…	89
BP	GO:0002377	immunoglobulin production	89/815	210/18866	2.11462e-65	3.94698e-63	3.11918e-63	IGLV4-60/IGLV5-45/POU2F2/IGKV6-21/IGLV1-51/IGKV1-16/IGLV3-1/IGLV4-69/IGKV1-6/IGLV2-18/CD86/IL33/IGKV1-13/IGLV7-46/IGLV2-8/IGKV2D-30/IGKV2-29/IGLV5-37/IGLV9-49/VPREB3/BTK/IGLV1-44/TBX21/IGLV8-61/CD40/TNFSF13B/HLA-DQB1/IGLV1-36/IGKC/IGKV1D-8/IGKV2-30/IGKV1-39/CD22/IGKV1D-12/IGKV1D-13/IGKV1-9/IGKV3-7/IGKV2D-24/HLA-DRB1/IGKV2D-29/IGLV3-27/IL7R/SASH3/IGKV1-17/FGL2/IGKV4-1/IGLV2-11/IGKV6D-21/IGLV3-16/I…	89
BP	GO:0038094	Fc-gamma receptor signaling pathway	74/815	142/18866	8.82803e-63	1.57911e-60	1.24793e-60	CLEC4E/CD3G/FGR/IGLV1-51/IGKV1-16/IGLC7/IGLV3-1/IGHV3-33/IGLV2-8/IGKV2D-30/IGKV2-29/PLCG2/IGLC6/IGLC3/IGHV4-59/IGLV1-44/FCGR3A/FCGR1A/IGHV2-5/IGHG3/IGKC/IGHV3-48/LYN/IGKV2-30/IGHV2-70/IGKV1-39/IGLC2/IGKV1D-12/IGHV4-39/HCK/IGHV4-34/IGHV1-69/WAS/IGLV3-27/IGHV3-23/IGKV1-17/IGKV4-1/IGLV2-11/IGHV3-53/IGHV3-30/MYO1G/IGKV3D-20/IGLV1-47/ELMO1/IGHG1/IGLV3-19/IGKV1D-39/IGLV3-21/FCER1G/IGKV3-15/IGKV3D-11/VA…	74
BP	GO:0002433	immune response-regulating cell surface receptor signaling pathway involved in phagocytosis	72/815	139/18866	7.66653e-61	1.26586e-58	1.00037e-58	CD3G/FGR/IGLV1-51/IGKV1-16/IGLC7/IGLV3-1/IGHV3-33/IGLV2-8/IGKV2D-30/IGKV2-29/PLCG2/IGLC6/IGLC3/IGHV4-59/IGLV1-44/FCGR3A/FCGR1A/IGHV2-5/IGHG3/IGKC/IGHV3-48/LYN/IGKV2-30/IGHV2-70/IGKV1-39/IGLC2/IGKV1D-12/IGHV4-39/HCK/IGHV4-34/IGHV1-69/WAS/IGLV3-27/IGHV3-23/IGKV1-17/IGKV4-1/IGLV2-11/IGHV3-53/IGHV3-30/MYO1G/IGKV3D-20/IGLV1-47/ELMO1/IGHG1/IGLV3-19/IGKV1D-39/IGLV3-21/IGKV3-15/IGKV3D-11/VAV3/NCKAP1L/IGL…	72
BP	GO:0038096	Fc-gamma receptor signaling pathway involved in phagocytosis	72/815	139/18866	7.66653e-61	1.26586e-58	1.00037e-58	CD3G/FGR/IGLV1-51/IGKV1-16/IGLC7/IGLV3-1/IGHV3-33/IGLV2-8/IGKV2D-30/IGKV2-29/PLCG2/IGLC6/IGLC3/IGHV4-59/IGLV1-44/FCGR3A/FCGR1A/IGHV2-5/IGHG3/IGKC/IGHV3-48/LYN/IGKV2-30/IGHV2-70/IGKV1-39/IGLC2/IGKV1D-12/IGHV4-39/HCK/IGHV4-34/IGHV1-69/WAS/IGLV3-27/IGHV3-23/IGKV1-17/IGKV4-1/IGLV2-11/IGHV3-53/IGHV3-30/MYO1G/IGKV3D-20/IGLV1-47/ELMO1/IGHG1/IGLV3-19/IGKV1D-39/IGLV3-21/IGKV3-15/IGKV3D-11/VAV3/NCKAP1L/IGL…	72
BP	GO:0006911	phagocytosis, engulfment	69/815	126/18866	1.44652e-60	2.29997e-58	1.8176e-58	IGHV1-18/TRBC2/IGHV4-31/ARHGAP25/IGLC7/IGHV4-4/IGHV3-33/IGHD/MSR1/IGHV1-3/IGHV2-26/IGHV1-69D/IGHV3-15/STAP1/IGHA2/IGHV3-64/IGLL5/IGLC6/IGLC3/RAC2/IGHV4-59/FCGR1A/C3/IGHV2-5/IGHG3/IGKC/IGHV3-48/IGHV3-72/ITGAM/TRDC/IGHV2-70/IGHV5-51/IGLC2/IGHA1/IGHV4-39/IGHV3-21/IGHM/IGHV4-34/IGHV1-69/IGHV3-20/IGHV3-66/IGHV3-23/AIF1/ITGB2/IGHV3-53/IGHV3-30/ELMO1/IGHG1/FCER1G/IGHV1-24/IGHV3-74/CD300A/NCKAP1L/IGHV4-2…	69
BP	GO:0002431	Fc receptor mediated stimulatory signaling pathway	73/815	145/18866	1.70082e-60	2.60772e-58	2.0608e-58	CD3G/FGR/IGLV1-51/IGKV1-16/IGLC7/IGLV3-1/IGHV3-33/IGLV2-8/IGKV2D-30/IGKV2-29/PLCG2/IGLC6/IGLC3/IGHV4-59/IGLV1-44/FCGR3A/FCGR1A/IGHV2-5/IGHG3/IGKC/IGHV3-48/LYN/IGKV2-30/IGHV2-70/IGKV1-39/IGLC2/IGKV1D-12/IGHV4-39/HCK/IGHV4-34/IGHV1-69/WAS/IGLV3-27/IGHV3-23/IGKV1-17/IGKV4-1/IGLV2-11/IGHV3-53/IGHV3-30/MYO1G/IGKV3D-20/IGLV1-47/ELMO1/IGHG1/IGLV3-19/IGKV1D-39/IGLV3-21/FCER1G/IGKV3-15/IGKV3D-11/VAV3/NCKA…	73
BP	GO:0099024	plasma membrane invagination	69/815	135/18866	8.52062e-58	1.26135e-55	9.96804e-56	IGHV1-18/TRBC2/IGHV4-31/ARHGAP25/IGLC7/IGHV4-4/IGHV3-33/IGHD/MSR1/IGHV1-3/IGHV2-26/IGHV1-69D/IGHV3-15/STAP1/IGHA2/IGHV3-64/IGLL5/IGLC6/IGLC3/RAC2/IGHV4-59/FCGR1A/C3/IGHV2-5/IGHG3/IGKC/IGHV3-48/IGHV3-72/ITGAM/TRDC/IGHV2-70/IGHV5-51/IGLC2/IGHA1/IGHV4-39/IGHV3-21/IGHM/IGHV4-34/IGHV1-69/IGHV3-20/IGHV3-66/IGHV3-23/AIF1/ITGB2/IGHV3-53/IGHV3-30/ELMO1/IGHG1/FCER1G/IGHV1-24/IGHV3-74/CD300A/NCKAP1L/IGHV4-2…	69
BP	GO:0050871	positive regulation of B cell activation	72/815	151/18866	1.73715e-57	2.48586e-55	1.9645e-55	IGHV1-18/TRBC2/IGHV4-31/GPR183/IGLC7/IGHV4-4/TLR4/IGHV3-33/IGHD/IGHV1-3/IGHV2-26/IGHV1-69D/IGHV3-15/IGHA2/IGHV3-64/IGLL5/INPP5D/BTK/IGLC6/IGLC3/IGHV4-59/CD74/TBX21/CD40/TNFSF13B/IGHV2-5/IGHG3/IGKC/IGHV3-48/IGHV3-72/TRDC/IGHV2-70/IGHV5-51/IGLC2/IGHA1/IGHV4-39/IGHV3-21/IGHM/IGHV4-34/IGHV1-69/IGHV3-20/IGHV3-66/SASH3/IGHV3-23/IGHV3-53/IGHV3-30/TNFRSF13C/IGHG1/IGHV1-24/CARD11/IGHV3-74/CD28/VAV3/NCKAP1…	72
BP	GO:0010324	membrane invagination	69/815	143/18866	1.45828e-55	2.01948e-53	1.59594e-53	IGHV1-18/TRBC2/IGHV4-31/ARHGAP25/IGLC7/IGHV4-4/IGHV3-33/IGHD/MSR1/IGHV1-3/IGHV2-26/IGHV1-69D/IGHV3-15/STAP1/IGHA2/IGHV3-64/IGLL5/IGLC6/IGLC3/RAC2/IGHV4-59/FCGR1A/C3/IGHV2-5/IGHG3/IGKC/IGHV3-48/IGHV3-72/ITGAM/TRDC/IGHV2-70/IGHV5-51/IGLC2/IGHA1/IGHV4-39/IGHV3-21/IGHM/IGHV4-34/IGHV1-69/IGHV3-20/IGHV3-66/IGHV3-23/AIF1/ITGB2/IGHV3-53/IGHV3-30/ELMO1/IGHG1/FCER1G/IGHV1-24/IGHV3-74/CD300A/NCKAP1L/IGHV4-2…	69
BP	GO:0042110	T cell activation	115/815	483/18866	1.74445e-53	2.34028e-51	1.84946e-51	CLEC4E/CCDC88B/CCR7/LGALS9/LCP1/PRDM1/HSH2D/IDO1/CD3D/CD3G/EBI3/GPR183/VSIR/CD86/HAVCR2/PTPN22/BTN3A1/PDCD1/CCL19/PTGER4/HLA-DOA/HLA-DPB1/LAX1/CCR2/CLEC7A/CCL21/SLAMF6/ICOS/CD2/CYLD/CCL2/RAC2/PTPN6/CD74/CD7/CD8B/TBX21/IFNG/TNFSF13B/CD3E/LILRB2/BCL11B/LYN/CD1D/LAG3/CLEC4A/PLA2G2D/NLRC3/SPINK5/VSIG4/CD5/WAS/HLA-DRB1/SIRPG/IL7R/PRKCQ/SASH3/VCAM1/IL2RA/CD4/DOCK8/LILRB4/CORO1A/FGL2/JAML/AIF1/CD274/DOC…	115
BP	GO:0006910	phagocytosis, recognition	55/815	88/18866	6.62537e-53	8.619e-51	6.81134e-51	IGHV1-18/TRBC2/IGHV4-31/IGLC7/IGHV4-4/IGHV3-33/IGHD/IGHV1-3/IGHV2-26/IGHV1-69D/CLEC7A/IGHV3-15/IGHA2/IGHV3-64/IGLL5/IGLC6/IGLC3/IGHV4-59/FCN1/IGHV2-5/IGHG3/IGKC/IGHV3-48/IGHV3-72/TRDC/IGHV2-70/IGHV5-51/IGLC2/IGHA1/IGHV4-39/IGHV3-21/IGHM/IGHV4-34/IGHV1-69/IGHV3-20/IGHV3-66/IGHV3-23/IGHV3-53/IGHV3-30/IGHG1/IGHV1-24/IGHV3-74/IGHV4-28/IGHV6-1/IGHV3-11/IGHV2-70D/IGHV3-43/IGHV3-73/IGHV3-13/IGHV1-58/IGH…	55
BP	GO:0038093	Fc receptor signaling pathway	83/815	241/18866	2.33313e-52	2.94591e-50	2.32807e-50	CLEC4E/CD3G/FGR/IGLV1-51/IGKV1-16/IGLC7/IGLV3-1/IGHV3-33/IGLV2-8/IGKV2D-30/IGKV2-29/PLCG2/BTK/PSMB9/IGLC6/IGLC3/IGHV4-59/IGLV1-44/FCGR3A/FCGR1A/IGHV2-5/IGHG3/IGKC/IGHV3-48/LYN/IGKV2-30/IGHV2-70/IGKV1-39/IGLC2/IGKV1D-12/IGHV4-39/HCK/IGHV4-34/IGHV1-69/WAS/IGLV3-27/PRKCQ/IGHV3-23/IGKV1-17/IGKV4-1/IGLV2-11/IGHV3-53/IGHV3-30/MYO1G/PIGR/LAT2/IGKV3D-20/IGLV1-47/ELMO1/IGHG1/IGLV3-19/IGKV1D-39/IGLV3-21/FC…	83
BP	GO:0070661	leukocyte proliferation	91/815	313/18866	3.33633e-50	4.09225e-48	3.23399e-48	CCDC88B/BST2/LGALS9/IDO1/CLU/EBI3/GPR183/CR2/CD79A/TLR4/VSIR/CD86/MS4A1/IL33/HAVCR2/PTPN22/BTN3A1/CD180/IL34/CCL19/HLA-DPB1/CD19/CCR2/INPP5D/BTK/TYROBP/RAC2/PTPN6/CD74/CD40/TNFSF13B/CD3E/LILRB2/LYN/CD22/CSF1R/CD1D/PLA2G2D/VSIG4/GAL/HLA-DRB1/IL7R/PRKCQ/LST1/SASH3/VCAM1/IL2RA/CD4/DOCK8/CORO1A/AIF1/CD274/DOCK2/IKZF3/IL1B/ZAP70/FOXP3/TNFRSF13C/JAK3/PLCL2/PIK3CG/LGALS7B/CD6/CARD11/CD28/CD300A/VAV3/NCK…	91
BP	GO:0032943	mononuclear cell proliferation	85/815	286/18866	9.55082e-48	1.13894e-45	9.00067e-46	CCDC88B/LGALS9/IDO1/EBI3/GPR183/CR2/CD79A/TLR4/VSIR/CD86/MS4A1/HAVCR2/PTPN22/BTN3A1/CD180/CCL19/HLA-DPB1/CD19/CCR2/INPP5D/BTK/TYROBP/RAC2/PTPN6/CD74/CD40/TNFSF13B/CD3E/LILRB2/LYN/CD22/CD1D/PLA2G2D/VSIG4/GAL/HLA-DRB1/IL7R/PRKCQ/LST1/SASH3/VCAM1/IL2RA/CD4/DOCK8/CORO1A/AIF1/CD274/DOCK2/IKZF3/IL1B/ZAP70/FOXP3/TNFRSF13C/JAK3/PLCL2/PIK3CG/LGALS7B/CD6/CARD11/CD28/CD300A/VAV3/NCKAP1L/RASGRP1/TNFRSF4/MZB1…	85
BP	GO:0046651	lymphocyte proliferation	84/815	283/18866	3.8842e-47	4.50672e-45	3.56153e-45	CCDC88B/LGALS9/IDO1/EBI3/GPR183/CR2/CD79A/TLR4/VSIR/CD86/MS4A1/HAVCR2/PTPN22/BTN3A1/CD180/CCL19/HLA-DPB1/CD19/CCR2/INPP5D/BTK/TYROBP/RAC2/PTPN6/CD74/CD40/TNFSF13B/CD3E/LILRB2/LYN/CD22/CD1D/PLA2G2D/VSIG4/GAL/HLA-DRB1/IL7R/PRKCQ/LST1/SASH3/VCAM1/IL2RA/CD4/DOCK8/CORO1A/AIF1/CD274/DOCK2/IKZF3/IL1B/ZAP70/FOXP3/TNFRSF13C/JAK3/PLCL2/PIK3CG/LGALS7B/CD6/CARD11/CD28/CD300A/VAV3/NCKAP1L/RASGRP1/TNFRSF4/MZB1…	84
BP	GO:0070663	regulation of leukocyte proliferation	77/815	240/18866	5.29945e-46	5.98698e-44	4.73133e-44	CCDC88B/BST2/LGALS9/IDO1/EBI3/GPR183/TLR4/VSIR/CD86/IL33/HAVCR2/PTPN22/IL34/CCL19/HLA-DPB1/CCR2/INPP5D/BTK/TYROBP/RAC2/PTPN6/CD74/CD40/TNFSF13B/CD3E/LILRB2/LYN/CD22/CSF1R/CD1D/PLA2G2D/VSIG4/GAL/HLA-DRB1/PRKCQ/LST1/SASH3/VCAM1/IL2RA/CD4/CORO1A/AIF1/CD274/IKZF3/IL1B/ZAP70/FOXP3/TNFRSF13C/JAK3/LGALS7B/CD6/CARD11/CD28/CD300A/VAV3/NCKAP1L/TNFRSF4/MZB1/LILRB1/HLA-DMB/CD38/CCL8/FCRL3/IL18/HLA-E/CSF1/SPN…	77
BP	GO:0038095	Fc-epsilon receptor signaling pathway	66/815	169/18866	8.31363e-46	9.15139e-44	7.23208e-44	IGLV1-51/IGKV1-16/IGLC7/IGLV3-1/IGHV3-33/IGLV2-8/IGKV2D-30/IGKV2-29/PLCG2/BTK/PSMB9/IGLC6/IGLC3/IGHV4-59/IGLV1-44/IGHV2-5/IGKC/IGHV3-48/LYN/IGKV2-30/IGHV2-70/IGKV1-39/IGLC2/IGKV1D-12/IGHV4-39/IGHV4-34/IGHV1-69/IGLV3-27/PRKCQ/IGHV3-23/IGKV1-17/IGKV4-1/IGLV2-11/IGHV3-53/IGHV3-30/LAT2/IGKV3D-20/IGLV1-47/IGLV3-19/IGKV1D-39/IGLV3-21/FCER1G/IGKV3-15/CARD11/IGKV3D-11/VAV3/IGLV1-40/IGLV7-43/IGLV2-23/IGKV…	66
BP	GO:0007159	leukocyte cell-cell adhesion	91/815	364/18866	3.91637e-44	4.20325e-42	3.3217e-42	CCDC88B/CCR7/SELP/LGALS9/SELL/IDO1/SKAP1/EBI3/VSIR/CD86/HAVCR2/PTPN22/PDCD1/CCL19/HLA-DPB1/LAX1/CCR2/CCL21/ICOS/CYLD/CCL2/RAC2/PTPN6/CD74/TBX21/IFNG/TNFSF13B/CD3E/LILRB2/LYN/PTAFR/CXCL12/CD1D/ITGB7/LAG3/PLA2G2D/VSIG4/CD5/HLA-DRB1/SIRPG/IL7R/PRKCQ/SASH3/VCAM1/IL2RA/CD4/DOCK8/LILRB4/CORO1A/FGL2/AIF1/CD274/IL1B/ITGAL/ITGB2/ZAP70/FOXP3/SEMA4D/TNFRSF13C/JAK3/OLR1/SELPLG/LGALS7B/CD6/CARD11/SOCS1/CD28/C…	91
BP	GO:0032944	regulation of mononuclear cell proliferation	72/815	221/18866	1.45382e-43	1.52226e-41	1.20299e-41	CCDC88B/LGALS9/IDO1/EBI3/GPR183/TLR4/VSIR/CD86/HAVCR2/PTPN22/CCL19/HLA-DPB1/CCR2/INPP5D/BTK/TYROBP/RAC2/PTPN6/CD74/CD40/TNFSF13B/CD3E/LILRB2/LYN/CD22/CD1D/PLA2G2D/VSIG4/GAL/HLA-DRB1/PRKCQ/LST1/SASH3/VCAM1/IL2RA/CD4/CORO1A/AIF1/CD274/IKZF3/IL1B/ZAP70/FOXP3/TNFRSF13C/JAK3/LGALS7B/CD6/CARD11/CD28/CD300A/VAV3/NCKAP1L/TNFRSF4/MZB1/LILRB1/HLA-DMB/CD38/FCRL3/IL18/HLA-E/CSF1/SPN/IL12RB1/CCL5/RASAL3/CD209…	72
BP	GO:0050670	regulation of lymphocyte proliferation	71/815	219/18866	8.38002e-43	8.56558e-41	6.76913e-41	CCDC88B/LGALS9/IDO1/EBI3/GPR183/TLR4/VSIR/CD86/HAVCR2/PTPN22/CCL19/HLA-DPB1/CCR2/INPP5D/BTK/TYROBP/RAC2/PTPN6/CD74/CD40/TNFSF13B/CD3E/LILRB2/LYN/CD22/CD1D/PLA2G2D/VSIG4/GAL/HLA-DRB1/PRKCQ/LST1/SASH3/VCAM1/IL2RA/CD4/CORO1A/AIF1/CD274/IKZF3/IL1B/ZAP70/FOXP3/TNFRSF13C/JAK3/LGALS7B/CD6/CARD11/CD28/CD300A/VAV3/NCKAP1L/TNFRSF4/MZB1/LILRB1/HLA-DMB/CD38/FCRL3/IL18/HLA-E/SPN/IL12RB1/CCL5/RASAL3/CD209/HLA-…	71
BP	GO:0050863	regulation of T cell activation	85/815	332/18866	4.16978e-42	4.16299e-40	3.28989e-40	CCDC88B/CCR7/LGALS9/PRDM1/IDO1/EBI3/VSIR/CD86/HAVCR2/PTPN22/PDCD1/CCL19/HLA-DOA/HLA-DPB1/LAX1/CCR2/CCL21/ICOS/CD2/CYLD/CCL2/RAC2/PTPN6/CD74/TBX21/IFNG/TNFSF13B/CD3E/LILRB2/LYN/CD1D/LAG3/PLA2G2D/SPINK5/VSIG4/CD5/HLA-DRB1/SIRPG/IL7R/PRKCQ/SASH3/VCAM1/IL2RA/CD4/DOCK8/LILRB4/CORO1A/FGL2/AIF1/CD274/TOX/IL1B/ZAP70/FOXP3/TNFRSF13C/JAK3/LGALS7B/CD6/CARD11/SOCS1/CD28/CD300A/NCKAP1L/RASGRP1/LILRB1/HLA-DMB/…	85
BP	GO:0008037	cell recognition	70/815	226/18866	1.01488e-40	9.90202e-39	7.82527e-39	CCR7/IGHV1-18/TRBC2/IGHV4-31/IGLC7/IGHV4-4/IGHV3-33/IGHD/HAVCR2/IGHV1-3/CCL19/HVCN1/IGHV2-26/IGHV1-69D/CLEC7A/CCL21/IGHV3-15/IGHA2/IGHV3-64/IGLL5/PAEP/IGLC6/IGLC3/IGHV4-59/FCN1/IGHV2-5/IGHG3/IGKC/IGHV3-48/IGHV3-72/TRDC/IGHV2-70/IGHV5-51/IGLC2/IGHA1/IGHV4-39/FOLR2/IGHV3-21/IGHM/IGHV4-34/CD5/IGHV1-69/IGHV3-20/IGHV3-66/IGHV3-23/DOCK8/DOCK2/IGHV3-53/IGHV3-30/IGHG1/CD6/IGHV1-24/CXCR4/IGHV3-74/IGHV4-28…	70
BP	GO:1903037	regulation of leukocyte cell-cell adhesion	83/815	329/18866	1.35956e-40	1.29702e-38	1.02499e-38	CCDC88B/CCR7/SELP/LGALS9/IDO1/SKAP1/EBI3/VSIR/CD86/HAVCR2/PTPN22/PDCD1/CCL19/HLA-DPB1/LAX1/CCR2/CCL21/ICOS/CYLD/CCL2/PTPN6/CD74/TBX21/IFNG/TNFSF13B/CD3E/LILRB2/LYN/PTAFR/CXCL12/CD1D/LAG3/PLA2G2D/VSIG4/CD5/HLA-DRB1/SIRPG/IL7R/PRKCQ/SASH3/VCAM1/IL2RA/CD4/DOCK8/LILRB4/CORO1A/FGL2/AIF1/CD274/IL1B/ITGB2/ZAP70/FOXP3/TNFRSF13C/JAK3/LGALS7B/CD6/CARD11/SOCS1/CD28/CD300A/NCKAP1L/RASGRP1/LILRB1/HLA-DMB/IL18…	83
BP	GO:0042742	defense response to bacterium	85/815	348/18866	2.19127e-40	2.04503e-38	1.61612e-38	CLEC4E/IGHV1-18/SELP/TRBC2/IGHV4-31/FGR/SLPI/IGLC7/IGHV4-4/C10orf99/TLR4/IGHV3-33/KLK5/IGHD/HAVCR2/IGHV1-3/KRT6A/TLR2/IGHV2-26/IGHV1-69D/IGHV3-15/IGHA2/IGHV3-64/IGLL5/GBP4/CXCL13/IGLC6/IGLC3/RNASE6/IGHV4-59/IGHV2-5/IGHG3/IGKC/IGHV3-48/IGHV3-72/TRDC/IGHV2-70/MPEG1/IGHV5-51/IGLC2/IGHA1/IGHV4-39/IGHV3-21/IGHM/SPINK5/IGHV4-34/LYZ/IGHV1-69/IGHV3-20/IGHV3-66/IGHV3-23/CD4/IRF8/S100A7/IGHV3-53/IGHV3-30/G…	85
BP	GO:0034341	response to interferon-gamma	65/815	202/18866	5.15774e-39	4.7111e-37	3.72305e-37	UBD/BST2/LGALS9/CCL4/MRC1/OASL/IFITM1/XCL2/HLA-DRA/GBP3/TLR4/CCL19/TLR2/PARP14/HLA-DPB1/CCL3/HLA-DQB2/CCL21/GBP4/OAS1/HLA-B/HLA-DQA2/CCL2/FCGR1A/CD40/STAR/IFNG/HLA-DQB1/HLA-DQA1/PTAFR/NMI/TRIM22/HCK/IRF9/GCH1/JAK2/OAS2/WAS/HLA-DRB1/NLRC5/VCAM1/STAT1/GBP1/AIF1/IRF8/GBP2/HLA-F/SOCS1/HLA-DRB5/HLA-C/CCL8/HLA-E/TLR3/FASLG/IL12RB1/CCL5/HLA-DPA1/GBP5/CCL3L1/CIITA/PARP9/IRF1/CCL22/B2M/EVL	65
BP	GO:0030098	lymphocyte differentiation	85/815	368/18866	2.22554e-38	1.99046e-36	1.573e-36	CLEC4E/CCR7/LGALS9/PRDM1/POU2F2/CD3D/CD3G/GPR183/IKZF1/CR2/CD79A/VSIR/CD86/MS4A1/PTPN22/CCL19/PTGER4/HLA-DOA/PLCG2/CD19/NFAM1/CCR2/SLAMF6/INPP5D/CD2/BTK/CYLD/PTPN6/CD74/PTK2B/TBX21/IFNG/CD3E/LILRB2/BCL11B/POU2AF1/DOCK11/SPI1/CD1D/LAG3/PLA2G2D/SPINK5/IL7R/SASH3/VCAM1/IL2RA/CD4/LILRB4/FGL2/DOCK2/IKZF3/TOX/IL1B/ZAP70/FOXP3/JAK3/PLCL2/FCER1G/ITM2A/CARD11/SOCS1/CD28/CD8A/RSAD2/NCKAP1L/SFRP1/RASGRP1/CD…	85
BP	GO:1903039	positive regulation of leukocyte cell-cell adhesion	68/815	235/18866	1.83211e-37	1.60515e-35	1.26851e-35	CCDC88B/CCR7/SELP/LGALS9/SKAP1/EBI3/VSIR/CD86/HAVCR2/PTPN22/PDCD1/CCL19/HLA-DPB1/CCR2/CCL21/ICOS/CYLD/CCL2/PTPN6/CD74/IFNG/TNFSF13B/CD3E/LILRB2/LYN/PTAFR/CD1D/CD5/SIRPG/IL7R/PRKCQ/SASH3/VCAM1/IL2RA/CD4/DOCK8/LILRB4/CORO1A/AIF1/CD274/IL1B/ITGB2/ZAP70/FOXP3/TNFRSF13C/JAK3/CD6/CARD11/SOCS1/CD28/NCKAP1L/RASGRP1/LILRB1/HLA-DMB/IL18/VAV1/HLA-E/LCK/IL12RB1/CCL5/RASAL3/CD209/HLA-DPA1/ALOX5/PTPRC/RHOH/PDC…	68
BP	GO:0071346	cellular response to interferon-gamma	60/815	182/18866	9.29789e-37	7.98317e-35	6.30886e-35	LGALS9/CCL4/MRC1/OASL/XCL2/HLA-DRA/GBP3/TLR4/CCL19/TLR2/PARP14/HLA-DPB1/CCL3/HLA-DQB2/CCL21/GBP4/OAS1/HLA-B/HLA-DQA2/CCL2/FCGR1A/STAR/IFNG/HLA-DQB1/HLA-DQA1/PTAFR/NMI/TRIM22/HCK/IRF9/JAK2/OAS2/WAS/HLA-DRB1/NLRC5/VCAM1/STAT1/GBP1/AIF1/IRF8/GBP2/HLA-F/SOCS1/HLA-DRB5/HLA-C/CCL8/HLA-E/TLR3/FASLG/IL12RB1/CCL5/HLA-DPA1/GBP5/CCL3L1/CIITA/PARP9/IRF1/CCL22/B2M/EVL	60
BP	GO:0006898	receptor-mediated endocytosis	78/815	328/18866	3.31817e-36	2.79312e-34	2.20732e-34	MRC1/CLU/IGLV1-51/IGKV1-16/IGLC7/CD14/IGLV3-1/IGHV3-33/MSR1/IGLV2-8/IGKV2D-30/IGKV2-29/CCL19/PLCG2/CCL21/IGHA2/IGLC6/IGLC3/IGHV4-59/IGLV1-44/FCGR1A/C3/IGHV2-5/IGKC/IGHV3-48/APOL1/ITGAM/IGKV2-30/IGHV2-70/IGKV1-39/IGLC2/IGHA1/IGKV1D-12/ARHGAP27/IGHV4-39/FOLR2/MX1/IGHV4-34/IGHV1-69/IGLV3-27/IGHV3-23/IGKV1-17/IGKV4-1/IGLV2-11/ITGB2/IGHV3-53/IGHV3-30/IGKV3D-20/IGLV1-47/IGLV3-19/IGKV1D-39/IGLV3-21/FCER…	78
BP	GO:0050870	positive regulation of T cell activation	63/815	214/18866	2.95297e-35	2.4379e-33	1.9266e-33	CCDC88B/CCR7/LGALS9/EBI3/VSIR/CD86/HAVCR2/PTPN22/PDCD1/CCL19/HLA-DPB1/CCR2/CCL21/ICOS/CYLD/CCL2/PTPN6/CD74/IFNG/TNFSF13B/CD3E/LILRB2/LYN/CD1D/CD5/SIRPG/IL7R/PRKCQ/SASH3/VCAM1/IL2RA/CD4/DOCK8/LILRB4/CORO1A/AIF1/CD274/IL1B/ZAP70/FOXP3/TNFRSF13C/JAK3/CD6/CARD11/SOCS1/CD28/NCKAP1L/RASGRP1/LILRB1/HLA-DMB/IL18/VAV1/HLA-E/LCK/IL12RB1/CCL5/RASAL3/CD209/HLA-DPA1/PTPRC/RHOH/PDCD1LG2/CD27	63
BP	GO:0070665	positive regulation of leukocyte proliferation	53/815	150/18866	2.46768e-34	1.99882e-32	1.57961e-32	CCDC88B/BST2/LGALS9/EBI3/GPR183/TLR4/CD86/HAVCR2/PTPN22/IL34/CCL19/HLA-DPB1/CCR2/CD74/CD40/TNFSF13B/CD3E/LILRB2/LYN/CSF1R/CD1D/PRKCQ/SASH3/VCAM1/IL2RA/CD4/CORO1A/AIF1/CD274/IL1B/ZAP70/FOXP3/TNFRSF13C/JAK3/CD6/CARD11/CD28/VAV3/NCKAP1L/TNFRSF4/HLA-DMB/CD38/FCRL3/IL18/HLA-E/CSF1/IL12RB1/CCL5/RASAL3/CD209/HLA-DPA1/PTPRC/PDCD1LG2	53
BP	GO:0022409	positive regulation of cell-cell adhesion	70/815	279/18866	3.7639e-34	2.9923e-32	2.36473e-32	CCDC88B/CCR7/SELP/LGALS9/PDPN/SKAP1/EBI3/VSIR/CD86/HAVCR2/PTPN22/PDCD1/CCL19/HLA-DPB1/CCR2/CCL21/ICOS/CYLD/CXCL13/CCL2/PTPN6/CD74/IFNG/TNFSF13B/CD3E/LILRB2/LYN/PTAFR/CD1D/CD5/SIRPG/IL7R/PRKCQ/SASH3/VCAM1/IL2RA/CD4/DOCK8/LILRB4/CORO1A/AIF1/CD274/IL1B/ITGB2/ZAP70/FOXP3/TNFRSF13C/JAK3/CD6/CARD11/SOCS1/CD28/NCKAP1L/RASGRP1/LILRB1/HLA-DMB/IL18/VAV1/HLA-E/LCK/IL12RB1/CCL5/RASAL3/CD209/HLA-DPA1/ALOX5/PT…	70
BP	GO:0022407	regulation of cell-cell adhesion	87/815	439/18866	7.57511e-34	5.91272e-32	4.67265e-32	CCDC88B/CCR7/SELP/LGALS9/PDPN/IDO1/SKAP1/EBI3/AKNA/VSIR/CD86/HAVCR2/PTPN22/PDCD1/CCL19/HLA-DPB1/LAX1/CCR2/CCL21/ICOS/CYLD/CXCL13/CCL2/PTPN6/CD74/TBX21/IFNG/TNFSF13B/CD3E/LILRB2/LYN/PTAFR/CXCL12/CD1D/LAG3/PLA2G2D/JAK2/VSIG4/CD5/HLA-DRB1/SIRPG/IL7R/PRKCQ/SASH3/VCAM1/IL2RA/CD4/DOCK8/LILRB4/CORO1A/FGL2/AIF1/CD274/IL1B/ITGB2/ZAP70/FOXP3/TNFRSF13C/JAK3/LGALS7B/CD6/CARD11/SOCS1/CD28/CD300A/NCKAP1L/RASGR…	87
BP	GO:0042098	T cell proliferation	59/815	195/18866	8.27551e-34	6.34407e-32	5.01353e-32	CCDC88B/LGALS9/IDO1/EBI3/VSIR/CD86/HAVCR2/PTPN22/BTN3A1/CCL19/HLA-DPB1/CCR2/RAC2/PTPN6/TNFSF13B/CD3E/LILRB2/CD1D/PLA2G2D/VSIG4/HLA-DRB1/PRKCQ/SASH3/VCAM1/IL2RA/CD4/DOCK8/CORO1A/AIF1/CD274/DOCK2/IL1B/ZAP70/FOXP3/TNFRSF13C/JAK3/PIK3CG/LGALS7B/CD6/CARD11/CD28/NCKAP1L/RASGRP1/TNFRSF4/LILRB1/HLA-DMB/IL18/HLA-E/SPN/PSMB10/IL12RB1/CCL5/RASAL3/CD209/HLA-DPA1/IRF1/PTPRC/PDCD1LG2/TNFRSF1B	59
BP	GO:0002683	negative regulation of immune system process	89/815	463/18866	1.50691e-33	1.13494e-31	8.9691e-32	MILR1/BST2/LGALS9/IDO1/FGR/CST7/TLR4/VSIR/CD86/IL33/HAVCR2/CD300LF/PTPN22/PDCD1/PTGER4/HLA-DOA/APOA2/PARP14/CCL3/LAX1/SAMSN1/CCR2/CCL21/STAP1/SERPING1/TMEM176A/GPR171/INPP5D/BTK/HLA-B/CCL2/TYROBP/PTPN6/CD74/PTK2B/TBX21/HLA-DOB/UBASH3A/LILRB2/SH2D1A/LYN/CD22/CXCL12/NMI/LAG3/TBC1D10C/PLA2G2D/NLRC3/SPINK5/VSIG4/BANK1/GAL/HLA-DRB1/NLRC5/IL7R/CD84/LST1/IL2RA/LILRB4/FGL2/GBP1/CD274/SERPINB4/FOXP3/CD96/…	89
BP	GO:0032946	positive regulation of mononuclear cell proliferation	49/815	137/18866	4.12491e-32	3.05315e-30	2.41281e-30	CCDC88B/LGALS9/EBI3/GPR183/TLR4/CD86/HAVCR2/PTPN22/CCL19/HLA-DPB1/CCR2/CD74/CD40/TNFSF13B/CD3E/LILRB2/CD1D/PRKCQ/SASH3/VCAM1/IL2RA/CD4/CORO1A/AIF1/CD274/IL1B/ZAP70/FOXP3/TNFRSF13C/JAK3/CD6/CARD11/CD28/VAV3/NCKAP1L/TNFRSF4/HLA-DMB/CD38/FCRL3/IL18/HLA-E/CSF1/IL12RB1/CCL5/RASAL3/CD209/HLA-DPA1/PTPRC/PDCD1LG2	49
BP	GO:0050671	positive regulation of lymphocyte proliferation	48/815	136/18866	3.60906e-31	2.62605e-29	2.07529e-29	CCDC88B/LGALS9/EBI3/GPR183/TLR4/CD86/HAVCR2/PTPN22/CCL19/HLA-DPB1/CCR2/CD74/CD40/TNFSF13B/CD3E/LILRB2/CD1D/PRKCQ/SASH3/VCAM1/IL2RA/CD4/CORO1A/AIF1/CD274/IL1B/ZAP70/FOXP3/TNFRSF13C/JAK3/CD6/CARD11/CD28/VAV3/NCKAP1L/TNFRSF4/HLA-DMB/CD38/FCRL3/IL18/HLA-E/IL12RB1/CCL5/RASAL3/CD209/HLA-DPA1/PTPRC/PDCD1LG2	48
BP	GO:0001819	positive regulation of cytokine production	84/815	447/18866	6.09191e-31	4.35876e-29	3.4446e-29	CLEC4E/CCDC88B/CCR7/LGALS9/POU2F2/IDO1/CLU/EBI3/FGR/CD14/SCIMP/TLR7/LTB/TLR4/CD86/IGHD/IL33/HAVCR2/PTPN22/CCL19/PTGER4/HGF/TLR2/APOA2/PLCG2/HLA-DPB1/CCL3/NFAM1/CCR2/CLEC7A/DDX58/SLAMF6/CD2/PAEP/SERPINB7/CYP1B1/TYROBP/FCN1/CD74/CD40/LILRA5/C3/IFNG/CD3E/LILRB2/POU2AF1/TLR1/DDX60/PTAFR/JAK2/C3AR1/PRKCQ/PYHIN1/SASH3/STAT1/CD4/TLR8/AIF1/CD274/IRF8/IL1B/FOXP3/AIM2/IFIH1/CD6/HLA-F/FCER1G/CARD11/CD28/RSA…	84
BP	GO:0045785	positive regulation of cell adhesion	82/815	428/18866	7.80737e-31	5.4946e-29	4.34222e-29	CCDC88B/CCR7/SELP/LGALS9/PDPN/SKAP1/EBI3/VSIR/CD86/HAVCR2/PTPN22/PDCD1/CCL19/HLA-DPB1/CCR2/CCL21/SPOCK2/ICOS/CYLD/CXCL13/CCL2/PTPN6/CD74/PTK2B/SMOC2/IFNG/TNFSF13B/CD3E/LILRB2/LYN/ABI3BP/PTAFR/CXCL12/CD1D/JAK2/CD5/SIRPG/IL7R/PRKCQ/SASH3/VCAM1/IL2RA/CD4/DOCK8/LILRB4/CORO1A/AIF1/CD274/IL1B/COL8A1/ITGB2/ZAP70/FOXP3/TNFRSF13C/JAK3/CD6/CARD11/SOCS1/CD28/APBB1IP/VAV3/NCKAP1L/SFRP1/RASGRP1/LILRB1/HLA-DMB…	82
BP	GO:0042129	regulation of T cell proliferation	52/815	167/18866	1.33537e-30	9.24637e-29	7.30714e-29	CCDC88B/LGALS9/IDO1/EBI3/VSIR/CD86/HAVCR2/PTPN22/CCL19/HLA-DPB1/CCR2/RAC2/PTPN6/TNFSF13B/CD3E/LILRB2/CD1D/PLA2G2D/VSIG4/HLA-DRB1/PRKCQ/SASH3/VCAM1/IL2RA/CD4/CORO1A/AIF1/CD274/IL1B/ZAP70/FOXP3/TNFRSF13C/JAK3/LGALS7B/CD6/CARD11/CD28/NCKAP1L/LILRB1/HLA-DMB/IL18/HLA-E/SPN/IL12RB1/CCL5/RASAL3/CD209/HLA-DPA1/IRF1/PTPRC/PDCD1LG2/TNFRSF1B	52
BP	GO:0042102	positive regulation of T cell proliferation	40/815	101/18866	1.92722e-28	1.31326e-26	1.03783e-26	CCDC88B/LGALS9/EBI3/CD86/HAVCR2/PTPN22/CCL19/HLA-DPB1/CCR2/TNFSF13B/CD3E/LILRB2/CD1D/PRKCQ/SASH3/VCAM1/IL2RA/CD4/CORO1A/AIF1/CD274/IL1B/ZAP70/FOXP3/TNFRSF13C/JAK3/CD6/CARD11/CD28/NCKAP1L/HLA-DMB/IL18/HLA-E/IL12RB1/CCL5/RASAL3/CD209/HLA-DPA1/PTPRC/PDCD1LG2	40
BP	GO:0030217	T cell differentiation	59/815	253/18866	4.31631e-27	2.8953e-25	2.28807e-25	CLEC4E/CCR7/LGALS9/PRDM1/CD3D/CD3G/GPR183/VSIR/CD86/PTPN22/CCL19/PTGER4/HLA-DOA/CCR2/SLAMF6/CD2/CYLD/CD74/TBX21/IFNG/CD3E/LILRB2/BCL11B/CD1D/LAG3/PLA2G2D/SPINK5/IL7R/SASH3/IL2RA/CD4/LILRB4/FGL2/DOCK2/TOX/IL1B/ZAP70/FOXP3/JAK3/FCER1G/CARD11/SOCS1/CD28/CD8A/RSAD2/NCKAP1L/RASGRP1/TNFRSF18/IL18/VAV1/ITK/SPN/LCK/IL12RB1/IRF1/PTPRC/RHOH/B2M/CD27	59
BP	GO:1902105	regulation of leukocyte differentiation	62/815	290/18866	3.33702e-26	2.20397e-24	1.74173e-24	LGALS9/PRDM1/TLR4/VSIR/CD86/IL34/CCL19/HLA-DOA/CCL3/NFAM1/CCR2/TMEM176A/INPP5D/CD2/BTK/CYLD/HLA-B/EVI2B/TYROBP/PTPN6/CD74/TBX21/IFNG/LILRB2/LYN/LAG3/SPINK5/HLA-DRB1/IL7R/HCLS1/SASH3/IL2RA/CD4/LILRB4/FGL2/IKZF3/TOX/IL1B/ZAP70/FOXP3/JAK3/C1QC/CARD11/SOCS1/CD28/NCKAP1L/SFRP1/RASGRP1/LILRB1/FCRL3/TNFRSF18/IL18/TLR3/CSF1/IL12RB1/TMEM176B/IRF1/PTPRC/CCR1/RHOH/SLAMF8/CD27	62
BP	GO:0002699	positive regulation of immune effector process	54/815	223/18866	9.74897e-26	6.34126e-24	5.01131e-24	LGALS9/FGR/SCIMP/TLR4/CD86/KLK5/IL33/PLA2G5/PTPN22/CCL19/CCR2/DDX58/STAP1/SLAMF6/BTK/HLA-B/TYROBP/RAC2/CD74/TBX21/CD40/C3/IFNG/SH2D1A/LYN/ITGAM/DDX60/FCER2/PTAFR/CD1D/LAG3/CD84/SASH3/IL1B/ITGB2/FOXP3/CD1C/HLA-F/FCER1G/CD28/CD300A/RSAD2/RASGRP1/TNFRSF4/MZB1/KLK7/LILRB1/HLA-DMB/IL18/VAV1/HLA-E/IL12RB1/PTPRC/B2M	54
BP	GO:0060333	interferon-gamma-mediated signaling pathway	36/815	91/18866	1.06143e-25	6.80104e-24	5.37466e-24	OASL/HLA-DRA/PARP14/HLA-DPB1/HLA-DQB2/OAS1/HLA-B/HLA-DQA2/FCGR1A/IFNG/HLA-DQB1/HLA-DQA1/PTAFR/NMI/TRIM22/HCK/IRF9/JAK2/OAS2/HLA-DRB1/NLRC5/VCAM1/STAT1/GBP1/IRF8/GBP2/HLA-F/SOCS1/HLA-DRB5/HLA-C/HLA-E/HLA-DPA1/CIITA/PARP9/IRF1/B2M	36
BP	GO:0002703	regulation of leukocyte mediated immunity	52/815	211/18866	3.26882e-25	2.06368e-23	1.63087e-23	BST2/LGALS9/FGR/SCIMP/TLR4/HAVCR2/CCR2/DDX58/STAP1/SLAMF6/BTK/HLA-B/TYROBP/RAC2/PTPN6/TBX21/CD40/C3/SH2D1A/LYN/ITGAM/FCER2/PTAFR/DNASE1L3/CD1D/LAG3/WAS/IL7R/CD84/SASH3/SERPINB4/IL1B/ITGB2/FOXP3/CD96/JAK3/CD1C/HLA-F/FCER1G/CD28/CD300A/RSAD2/RASGRP1/LILRB1/IL18/VAV1/HLA-E/TLR3/IL12RB1/PTPRC/B2M/TNFRSF1B	52
BP	GO:0009615	response to virus	66/815	349/18866	1.26484e-24	7.8695e-23	6.21904e-23	BST2/LGALS9/CCL4/POU2F2/CLU/APOBEC3G/OASL/IFITM1/FGR/CXCL10/PIM2/TLR7/APOBEC3H/GBP3/IFIT3/IL33/PTPN22/CCL19/DDX58/RNASE2/OAS1/RNASE6/TBX21/IFI44L/CD40/IFNG/POU2AF1/DDX60/APOBEC3D/CXCL12/TRIM22/IRF9/MX1/OAS2/NLRC5/IFIT1/IL2RA/STAT1/TLR8/FGL2/GBP1/IL1B/FOXP3/AIM2/IFIH1/IFIT2/CXCL9/CXCR4/SLFN11/RSAD2/ISG15/IFI44/MLKL/PRF1/LILRB1/CCL8/TLR3/SAMHD1/IL12RB1/CCL5/DTX3L/BIRC3/PARP9/IRF1/PTPRC/CCL22	66
BP	GO:0002695	negative regulation of leukocyte activation	48/815	184/18866	1.56448e-24	9.59472e-23	7.58242e-23	MILR1/LGALS9/IDO1/FGR/CST7/VSIR/CD86/HAVCR2/CD300LF/PTPN22/LAX1/SAMSN1/CCR2/INPP5D/BTK/TYROBP/PTPN6/CD74/TBX21/LILRB2/LYN/LAG3/TBC1D10C/PLA2G2D/VSIG4/BANK1/GAL/HLA-DRB1/CD84/LST1/IL2RA/FGL2/CD274/FOXP3/JAK3/LGALS7B/HLA-F/SOCS1/CD300A/SFRP1/LILRB1/SPN/MNDA/IRF1/TNFAIP8L2/PTPRC/PDCD1LG2/TIGIT	48
BP	GO:0002831	regulation of response to biotic stimulus	70/815	409/18866	2.08999e-23	1.26371e-21	9.9867e-22	LY86/CLEC4E/LGALS9/APOBEC3G/FGR/CLEC10A/SCIMP/TLR4/KLK5/HAVCR2/PLA2G5/PTPN22/CD180/PLCG2/PARP14/ICAM2/DDX58/SLAMF6/SERPING1/PSMB9/HLA-B/PTPN6/FCN1/IFNG/SH2D1A/LYN/DDX60/NMI/CD1D/LAG3/CLEC4A/HCK/NLRC3/JAK2/SPINK5/VSIG4/NLRC5/IFIT1/PYHIN1/IL2RA/STAT1/TLR8/FGL2/CD274/SERPINB4/IL1B/CD96/AIM2/HLA-F/FCER1G/CARD11/SOCS1/RASGRP1/KLK7/LILRB1/VAV1/HLA-E/PSMB10/SAMHD1/IL12RB1/CCL5/CD209/DTX3L/BIRC3/GBP5/PAR…	70
BP	GO:0032609	interferon-gamma production	37/815	115/18866	1.11924e-22	6.67346e-21	5.27384e-21	CCR7/LGALS9/EBI3/CD14/TLR7/TLR4/VSIR/IL33/HAVCR2/PTPN22/BTN3A1/HLA-DPB1/CCR2/CLEC7A/SLAMF6/CD2/CD3E/HLA-DRB1/SASH3/TLR8/CD274/IRF8/IL1B/FOXP3/CD96/LGALS7B/ISG15/RASGRP1/BTN3A2/LILRB1/IL18/ITK/TLR3/SPN/IL12RB1/HLA-DPA1/PDCD1LG2	37
BP	GO:0051250	negative regulation of lymphocyte activation	42/815	154/18866	1.97519e-22	1.16157e-20	9.17957e-21	LGALS9/IDO1/FGR/VSIR/CD86/HAVCR2/PTPN22/LAX1/SAMSN1/INPP5D/BTK/TYROBP/PTPN6/CD74/TBX21/LILRB2/LYN/LAG3/TBC1D10C/PLA2G2D/VSIG4/BANK1/GAL/HLA-DRB1/LST1/IL2RA/FGL2/CD274/FOXP3/JAK3/LGALS7B/HLA-F/SOCS1/CD300A/SFRP1/LILRB1/SPN/MNDA/IRF1/TNFAIP8L2/PDCD1LG2/TIGIT	42
BP	GO:0030595	leukocyte chemotaxis	51/815	232/18866	2.55571e-22	1.48266e-20	1.1717e-20	CCR7/LGALS9/CCL4/GPR183/CXCL10/C10orf99/XCL2/CH25H/IL34/CCL19/CCL3/CSF3R/CCR2/CCL21/STAP1/CXCL13/CXCR3/CCL2/RAC2/CD74/PTK2B/PLA2G7/LYN/CXCL12/CSF1R/C3AR1/CORO1A/JAML/AIF1/S100A7/IL1B/ITGB2/PIK3CG/FCER1G/CXCL9/CXCR4/CMKLR1/VAV3/NCKAP1L/CCL8/VAV1/S100A14/CSF1/CCL5/CCL3L1/ALOX5/CCR5/CXCL11/CCR1/CCL22/SLAMF8	51
BP	GO:0045619	regulation of lymphocyte differentiation	45/815	181/18866	3.83524e-22	2.19529e-20	1.73487e-20	LGALS9/PRDM1/VSIR/CD86/CCL19/HLA-DOA/NFAM1/CCR2/INPP5D/CD2/BTK/CYLD/PTPN6/CD74/TBX21/IFNG/LILRB2/LAG3/SPINK5/IL7R/SASH3/IL2RA/LILRB4/FGL2/IKZF3/TOX/IL1B/ZAP70/FOXP3/JAK3/CARD11/SOCS1/CD28/NCKAP1L/SFRP1/RASGRP1/FCRL3/TNFRSF18/IL18/IL12RB1/IRF1/PTPRC/RHOH/SLAMF8/CD27	45
BP	GO:0050866	negative regulation of cell activation	48/815	207/18866	3.94081e-22	2.22604e-20	1.75917e-20	MILR1/LGALS9/IDO1/FGR/CST7/VSIR/CD86/HAVCR2/CD300LF/PTPN22/LAX1/SAMSN1/CCR2/INPP5D/BTK/TYROBP/PTPN6/CD74/TBX21/LILRB2/LYN/LAG3/TBC1D10C/PLA2G2D/VSIG4/BANK1/GAL/HLA-DRB1/CD84/LST1/IL2RA/FGL2/CD274/FOXP3/JAK3/LGALS7B/HLA-F/SOCS1/CD300A/SFRP1/LILRB1/SPN/MNDA/IRF1/TNFAIP8L2/PTPRC/PDCD1LG2/TIGIT	48
BP	GO:0070268	cornification	36/815	113/18866	6.19704e-22	3.45505e-20	2.73042e-20	DSC3/SPRR2D/SPRR2A/KRT19/CASP14/PRSS8/IVL/KRT78/KLK5/PKP3/KRT6A/SPRR2E/EVPL/KRT15/KRT79/DSP/KRT75/SPINK5/KRT5/DSG1/SPRR3/KRT13/PKP1/SPRR1A/KRT16/FLG/KRT14/KRT6B/PI3/KRT6C/KLK13/KRT80/KRT17/SPRR1B/PPL/DSG3	36
BP	GO:1903706	regulation of hemopoiesis	75/815	498/18866	1.56333e-21	8.60435e-20	6.79976e-20	LGALS9/PRDM1/TLR4/VSIR/CD86/IL34/CCL19/HLA-DOA/CCL3/CSF3R/NFAM1/CCR2/TMEM176A/GPR171/INPP5D/CD2/BTK/CYLD/PSMB9/HLA-B/EVI2B/TYROBP/PTPN6/CD74/PTK2B/TBX21/IFNG/LILRB2/SPI1/LYN/LAG3/SPINK5/HLA-DRB1/IL7R/PRKCQ/HCLS1/SASH3/IL2RA/STAT1/CD4/LILRB4/PRKCB/FGL2/IKZF3/TOX/IL1B/ZAP70/FOXP3/JAK3/C1QC/CARD11/SOCS1/CD28/NCKAP1L/SFRP1/ISG15/RASGRP1/LILRB1/LMO2/FCRL3/TNFRSF18/IL18/GP1BA/TLR3/CSF1/PSMB10/IL12RB1/T…	75
BP	GO:0046631	alpha-beta T cell activation	40/815	146/18866	1.67527e-21	9.10372e-20	7.1944e-20	LGALS9/PRDM1/EBI3/GPR183/VSIR/CD86/PTPN22/CCL19/PTGER4/CCR2/SLAMF6/TBX21/IFNG/CD3E/BCL11B/CLEC4A/PLA2G2D/PRKCQ/SASH3/CD274/DOCK2/TOX/ZAP70/FOXP3/JAK3/LGALS7B/SOCS1/CD28/CD300A/RSAD2/NCKAP1L/LILRB1/IL18/ITK/HLA-E/SPN/IL12RB1/RASAL3/IRF1/PTPRC	40
BP	GO:0060326	cell chemotaxis	58/815	311/18866	1.90097e-21	1.02011e-19	8.06162e-20	CCR7/LGALS9/CCL4/GPR183/CXCL10/CXCR6/C10orf99/XCL2/CH25H/IL34/CCL19/HGF/CCL3/CSF3R/CCR2/CCL21/STAP1/CXCL13/CXCR3/CCL2/FGF1/RAC2/CD74/PTK2B/PLA2G7/SMOC2/LYN/CXCL12/CSF1R/C3AR1/PRKCQ/CORO1A/JAML/AIF1/S100A7/IL1B/ITGB2/PIK3CG/FCER1G/CXCL9/CXCR4/CMKLR1/VAV3/NCKAP1L/CCL8/VAV1/S100A14/CSF1/TMSB4X/BIN2/CCL5/CCL3L1/ALOX5/CCR5/CXCL11/CCR1/CCL22/SLAMF8	58
BP	GO:0050852	T cell receptor signaling pathway	46/815	206/18866	1.53013e-20	8.10967e-19	6.40883e-19	CCR7/CD3D/CD3G/SKAP1/HLA-DRA/PTPN22/BTN3A1/PLCG2/HLA-DPB1/HLA-DQB2/INPP5D/CYLD/PSMB9/HLA-DQA2/TRBV7-9/PTPN6/UBASH3A/HLA-DQB1/CD3E/SH2D1A/HLA-DQA1/FYB1/WAS/HLA-DRB1/PRKCQ/CD4/BTN3A3/LILRB4/GBP1/TRAC/ZAP70/FOXP3/CARD11/CD28/CD300A/TRAV19/BTN3A2/HLA-DRB5/ITK/CD247/SLA2/PSMB10/LCK/LCP2/HLA-DPA1/PTPRC	46
BP	GO:0032649	regulation of interferon-gamma production	33/815	104/18866	3.74265e-20	1.95941e-18	1.54847e-18	CCR7/LGALS9/EBI3/CD14/TLR7/TLR4/VSIR/IL33/HAVCR2/PTPN22/HLA-DPB1/CCR2/CLEC7A/SLAMF6/CD2/CD3E/HLA-DRB1/SASH3/TLR8/CD274/IRF8/IL1B/FOXP3/CD96/LGALS7B/ISG15/RASGRP1/LILRB1/IL18/TLR3/IL12RB1/HLA-DPA1/PDCD1LG2	33
BP	GO:0051607	defense response to virus	50/815	258/18866	2.17627e-19	1.12563e-17	8.89553e-18	BST2/APOBEC3G/OASL/IFITM1/CXCL10/TLR7/APOBEC3H/GBP3/IFIT3/IL33/PTPN22/DDX58/RNASE2/OAS1/RNASE6/IFI44L/CD40/IFNG/DDX60/APOBEC3D/TRIM22/IRF9/MX1/OAS2/NLRC5/IFIT1/IL2RA/STAT1/TLR8/FGL2/GBP1/IL1B/AIM2/IFIH1/IFIT2/CXCL9/SLFN11/RSAD2/ISG15/MLKL/PRF1/LILRB1/TLR3/SAMHD1/IL12RB1/DTX3L/BIRC3/PARP9/IRF1/PTPRC	50
BP	GO:0042100	B cell proliferation	31/815	97/18866	4.09024e-19	2.0904e-17	1.65198e-17	GPR183/CR2/CD79A/TLR4/MS4A1/CD180/CD19/INPP5D/BTK/TYROBP/CD74/CD40/TNFSF13B/LYN/CD22/IL7R/SASH3/IKZF3/TNFRSF13C/PLCL2/CARD11/CD300A/VAV3/NCKAP1L/RASGRP1/TNFRSF4/MZB1/CD38/FCRL3/MNDA/PTPRC	31
BP	GO:0045088	regulation of innate immune response	54/815	307/18866	7.65077e-19	3.86409e-17	3.05368e-17	CLEC4E/LGALS9/FGR/CLEC10A/TLR4/HAVCR2/PLA2G5/PTPN22/PLCG2/PARP14/ICAM2/SLAMF6/SERPING1/PSMB9/HLA-B/PTPN6/FCN1/IFNG/SH2D1A/LYN/NMI/CD1D/LAG3/CLEC4A/HCK/NLRC3/JAK2/VSIG4/NLRC5/PYHIN1/STAT1/TLR8/SERPINB4/CD96/AIM2/HLA-F/FCER1G/CARD11/SOCS1/RASGRP1/LILRB1/VAV1/HLA-E/PSMB10/SAMHD1/CCL5/CD209/BIRC3/GBP5/PARP9/MNDA/IRF1/ICAM3/SLAMF8	54
BP	GO:0097529	myeloid leukocyte migration	45/815	222/18866	2.29527e-18	1.14577e-16	9.05467e-17	CCR7/CCL4/CXCL10/XCL2/IL34/CCL19/PTGER4/CCL3/CSF3R/CCR2/CCL21/STAP1/CXCL13/CCL2/RAC2/CD74/PTK2B/PLA2G7/LYN/CXCL12/CSF1R/C3AR1/JAML/AIF1/S100A7/IL1B/ITGB2/PIK3CG/FCER1G/CXCL9/CMKLR1/CD300A/VAV3/NCKAP1L/CCL8/VAV1/S100A14/CSF1/CCL5/CCL3L1/CXCL11/CCR1/CCL22/RHOH/SLAMF8	45
BP	GO:0045580	regulation of T cell differentiation	37/815	150/18866	2.62907e-18	1.28257e-16	1.01358e-16	LGALS9/PRDM1/VSIR/CD86/CCL19/HLA-DOA/CCR2/CD2/CYLD/CD74/TBX21/IFNG/LILRB2/LAG3/SPINK5/IL7R/SASH3/IL2RA/LILRB4/FGL2/TOX/IL1B/ZAP70/FOXP3/JAK3/CARD11/SOCS1/CD28/NCKAP1L/RASGRP1/TNFRSF18/IL18/IL12RB1/IRF1/PTPRC/RHOH/CD27	37
BP	GO:0097530	granulocyte migration	37/815	150/18866	2.62907e-18	1.28257e-16	1.01358e-16	CCR7/CCL4/CXCL10/XCL2/IL34/CCL19/PTGER4/CCL3/CSF3R/CCL21/CXCL13/CCL2/RAC2/CD74/CSF1R/C3AR1/JAML/S100A7/IL1B/ITGB2/PIK3CG/FCER1G/CXCL9/CMKLR1/CD300A/VAV3/NCKAP1L/CCL8/VAV1/S100A14/CSF1/CCL5/CCL3L1/CXCL11/CCL22/RHOH/SLAMF8	37
BP	GO:0002819	regulation of adaptive immune response	39/815	168/18866	3.12032e-18	1.50512e-16	1.18945e-16	SKAP1/IL33/HAVCR2/CD48/CCL19/SAMSN1/CCR2/BTK/HLA-B/PTPN6/TBX21/CD40/C3/TNFSF13B/FCER2/CD1D/WAS/IL7R/PRKCQ/SASH3/CD4/CD274/IL1B/FOXP3/TNFRSF13C/JAK3/CD1C/HLA-F/FCER1G/CD28/RSAD2/LILRB1/IL18/HLA-E/IL12RB1/IRF1/PTPRC/B2M/TNFRSF1B	39
BP	GO:0071621	granulocyte chemotaxis	33/815	127/18866	3.32151e-17	1.58436e-15	1.25207e-15	CCR7/CCL4/CXCL10/XCL2/IL34/CCL19/CCL3/CSF3R/CCL21/CXCL13/CCL2/RAC2/CD74/CSF1R/C3AR1/JAML/S100A7/IL1B/ITGB2/PIK3CG/FCER1G/CXCL9/CMKLR1/VAV3/NCKAP1L/CCL8/VAV1/S100A14/CSF1/CCL5/CCL3L1/CXCL11/CCL22	33
BP	GO:0002700	regulation of production of molecular mediator of immune response	35/815	144/18866	3.60438e-17	1.70039e-15	1.34377e-15	BST2/SCIMP/TLR4/KLK5/IL33/PTPN22/APOA2/CCR2/DDX58/BTK/CD74/TBX21/CD40/CD22/SPINK5/SASH3/IL1B/FOXP3/CD96/JAK3/HLA-F/FCER1G/CD28/RSAD2/TNFRSF4/MZB1/KLK7/LILRB1/FCRL3/IL18/HLA-E/TLR3/PTPRC/B2M/TNFRSF1B	35
BP	GO:0046634	regulation of alpha-beta T cell activation	29/815	97/18866	4.42072e-17	2.06284e-15	1.63021e-15	LGALS9/PRDM1/EBI3/VSIR/CD86/PTPN22/CCL19/CCR2/TBX21/IFNG/CD3E/PRKCQ/SASH3/CD274/ZAP70/FOXP3/JAK3/LGALS7B/SOCS1/CD28/CD300A/NCKAP1L/LILRB1/IL18/HLA-E/IL12RB1/RASAL3/IRF1/PTPRC	29
BP	GO:0031349	positive regulation of defense response	58/815	385/18866	6.98282e-17	3.22336e-15	2.54733e-15	CLEC4E/CCR7/IDO1/CLEC10A/TLR7/TLR4/KLK5/IL33/HAVCR2/PLA2G5/PTGER4/TLR2/PLCG2/CCL3/CCR2/CLEC7A/ICAM2/STAP1/SLAMF6/BTK/PSMB9/FCN1/LILRA5/C3/PLA2G7/IFNG/SH2D1A/LYN/DDX60/CD1D/LAG3/CLEC4A/HCK/JAK2/NLRC5/PYHIN1/TLR8/IL1B/AIM2/PIK3CG/CD6/HLA-F/FCER1G/CARD11/CD28/RASGRP1/KLK7/IL18/VAV1/HLA-E/TLR3/PSMB10/CCL5/CD209/GBP5/PARP9/MNDA/ICAM3	58
BP	GO:0002685	regulation of leukocyte migration	42/815	212/18866	7.59643e-17	3.46931e-15	2.74169e-15	CCR7/SELP/LGALS9/CCL4/CXCL10/C10orf99/XCL2/IL33/IL34/CCL19/PTGER4/CCL3/CCR2/CCL21/STAP1/CXCL13/CXCR3/CCL2/RAC2/CD74/PTK2B/PLA2G7/LYN/PTAFR/CXCL12/CSF1R/C3AR1/DOCK8/AIF1/S100A7/CMKLR1/CD300A/NCKAP1L/CCL8/TNFRSF18/S100A14/CSF1/SPN/CCL5/CCR1/RHOH/SLAMF8	42
BP	GO:0019882	antigen processing and presentation	44/815	232/18866	7.70034e-17	3.47974e-15	2.74994e-15	CCR7/CYBB/HLA-DRA/CCL19/HLA-DOA/HLA-DPB1/HLA-DQB2/CCL21/TAP1/NCF1/PSMB9/HLA-B/HLA-DQA2/CD74/FCGR1A/HLA-DOB/HLA-DQB1/LILRB2/HLA-DQA1/CD1D/LAG3/CLEC4A/WAS/HLA-DRB1/FGL2/ERAP2/NCF2/CD1C/HLA-F/FCER1G/CTSS/CD8A/HLA-DMA/HLA-DRB5/HLA-DMB/MARCHF1/HLA-C/HLA-E/PSMB10/CD209/HLA-DPA1/NCF4/B2M/CTSV	44
BP	GO:0031341	regulation of cell killing	28/815	92/18866	9.14615e-17	4.09004e-15	3.23224e-15	LGALS9/HAVCR2/CD5L/KRT6A/CLEC7A/STAP1/SLAMF6/HLA-B/TYROBP/IFNG/SH2D1A/ITGAM/FCER2/DNASE1L3/CD1D/LAG3/IL7R/SERPINB4/CD1C/HLA-F/RASGRP1/PRF1/LILRB1/VAV1/HLA-E/IL12RB1/PTPRC/B2M	28
BP	GO:0070664	negative regulation of leukocyte proliferation	27/815	86/18866	1.34102e-16	5.93503e-15	4.69028e-15	LGALS9/IDO1/VSIR/CD86/IL33/HAVCR2/INPP5D/BTK/TYROBP/PTPN6/LILRB2/LYN/PLA2G2D/VSIG4/GAL/HLA-DRB1/LST1/IL2RA/CD274/FOXP3/LGALS7B/CD300A/LILRB1/CCL8/SPN/MNDA/PDCD1LG2	27
BP	GO:0050777	negative regulation of immune response	36/815	159/18866	1.47318e-16	6.45345e-15	5.09997e-15	BST2/LGALS9/IL33/HAVCR2/PDCD1/APOA2/PARP14/SAMSN1/CCR2/SERPING1/INPP5D/HLA-B/PTPN6/TBX21/LYN/NMI/NLRC3/SPINK5/VSIG4/HLA-DRB1/NLRC5/IL7R/CD84/IL2RA/FGL2/SERPINB4/FOXP3/CD96/JAK3/HLA-F/CD300A/LILRB1/HLA-E/SAMHD1/PTPRC/SLAMF8	36
BP	GO:0002285	lymphocyte activation involved in immune response	39/815	187/18866	1.57737e-16	6.84007e-15	5.4055e-15	CLEC4E/LGALS9/LCP1/GPR183/TLR4/CD86/HAVCR2/CD180/CCL19/PTGER4/PLCG2/CD19/SLAMF6/CD74/PTK2B/TBX21/CD40/IFNG/POU2AF1/DOCK11/CORO1A/FGL2/ITGAL/FOXP3/JAK3/CD1C/PLCL2/HLA-F/FCER1G/ITM2A/CD28/APBB1IP/LILRB1/HLA-DMB/MFNG/IL18/SPN/IL12RB1/PTPRC	39
BP	GO:0002283	neutrophil activation involved in immune response	66/815	490/18866	1.59353e-16	6.84102e-15	5.40626e-15	BST2/HK3/SELL/SERPINA1/FGR/ARHGAP45/SLPI/SIGLEC9/CD14/CYBB/FLG2/FPR1/HVCN1/TLR2/NFAM1/RNASE2/PRSS3/HLA-B/LAIR1/TYROBP/PTPN6/FCN1/C3/SLC2A5/DSP/LILRB2/ITGAM/PTAFR/DNASE1L3/CD53/ARHGAP9/TBC1D10C/LYZ/DSG1/C3AR1/GPR84/FGL2/DOCK2/S100A7/PKP1/PTX3/ITGAL/ITGB2/PIGR/OLR1/ADA2/FCER1G/CTSS/CD300A/NCKAP1L/SIGLEC14/HLA-C/AMPD3/GMFG/RNASET2/DOK3/BIN2/SERPINB3/ALOX5/OSCAR/MNDA/PTPRC/CALML5/B2M/TNFRSF1B/MMP9	66
BP	GO:0072676	lymphocyte migration	31/815	117/18866	1.66453e-16	7.07507e-15	5.59122e-15	CCR7/CCL4/GPR183/CXCL10/C10orf99/XCL2/CH25H/CCL19/CCL3/CCR2/CCL21/CXCL13/CXCR3/CCL2/PTK2B/TBX21/CXCL12/ITGB7/DOCK8/AIF1/S100A7/ITGAL/ZAP70/MYO1G/PIK3CG/CCL8/SPN/CCL5/CCL3L1/CXCL11/CCL22	31
BP	GO:0002822	regulation of adaptive immune response based on somatic recombination of immune receptors built from immunoglobulin superfamily domains	35/815	153/18866	2.77237e-16	1.16684e-14	9.22119e-15	IL33/HAVCR2/CCL19/CCR2/BTK/HLA-B/PTPN6/TBX21/CD40/C3/TNFSF13B/FCER2/CD1D/WAS/IL7R/PRKCQ/SASH3/CD4/CD274/IL1B/FOXP3/TNFRSF13C/JAK3/CD1C/HLA-F/FCER1G/CD28/RSAD2/LILRB1/IL18/HLA-E/IL12RB1/PTPRC/B2M/TNFRSF1B	35
BP	GO:0001906	cell killing	37/815	172/18866	3.29369e-16	1.3728e-14	1.08488e-14	LGALS9/HAVCR2/CD5L/KRT6A/CLEC7A/STAP1/SLAMF6/HLA-B/TYROBP/PTPN6/C3/IFNG/SH2D1A/APOL1/ITGAM/FCER2/DNASE1L3/CD1D/LAG3/SLAMF7/LYZ/IL7R/CORO1A/SERPINB4/CD1C/HLA-F/GNLY/RASGRP1/PRF1/LILRB1/IL18/VAV1/HLA-E/IL12RB1/GZMB/PTPRC/B2M	37
BP	GO:0002706	regulation of lymphocyte mediated immunity	35/815	154/18866	3.44304e-16	1.42125e-14	1.12317e-14	LGALS9/HAVCR2/CCR2/SLAMF6/BTK/HLA-B/PTPN6/TBX21/CD40/C3/SH2D1A/FCER2/CD1D/LAG3/WAS/IL7R/SASH3/SERPINB4/IL1B/FOXP3/CD96/CD1C/HLA-F/FCER1G/CD28/RSAD2/RASGRP1/LILRB1/IL18/VAV1/HLA-E/IL12RB1/PTPRC/B2M/TNFRSF1B	35
BP	GO:0030888	regulation of B cell proliferation	23/815	62/18866	3.67731e-16	1.5035e-14	1.18817e-14	GPR183/TLR4/INPP5D/BTK/TYROBP/CD74/CD40/TNFSF13B/LYN/CD22/SASH3/IKZF3/TNFRSF13C/CARD11/CD300A/VAV3/NCKAP1L/TNFRSF4/MZB1/CD38/FCRL3/MNDA/PTPRC	23
BP	GO:0043312	neutrophil degranulation	65/815	487/18866	4.31418e-16	1.74724e-14	1.3808e-14	BST2/HK3/SELL/SERPINA1/FGR/ARHGAP45/SLPI/SIGLEC9/CD14/CYBB/FLG2/FPR1/HVCN1/TLR2/NFAM1/RNASE2/PRSS3/HLA-B/LAIR1/TYROBP/PTPN6/FCN1/C3/SLC2A5/DSP/LILRB2/ITGAM/PTAFR/CD53/ARHGAP9/TBC1D10C/LYZ/DSG1/C3AR1/GPR84/FGL2/DOCK2/S100A7/PKP1/PTX3/ITGAL/ITGB2/PIGR/OLR1/ADA2/FCER1G/CTSS/CD300A/NCKAP1L/SIGLEC14/HLA-C/AMPD3/GMFG/RNASET2/DOK3/BIN2/SERPINB3/ALOX5/OSCAR/MNDA/PTPRC/CALML5/B2M/TNFRSF1B/MMP9	65
BP	GO:0002705	positive regulation of leukocyte mediated immunity	33/815	138/18866	4.87553e-16	1.95614e-14	1.54588e-14	FGR/SCIMP/DDX58/STAP1/SLAMF6/BTK/HLA-B/TYROBP/TBX21/CD40/C3/SH2D1A/ITGAM/FCER2/PTAFR/CD1D/LAG3/SASH3/IL1B/ITGB2/FOXP3/CD1C/HLA-F/FCER1G/CD28/RSAD2/RASGRP1/IL18/VAV1/HLA-E/IL12RB1/PTPRC/B2M	33
BP	GO:0031424	keratinization	42/815	225/18866	7.09615e-16	2.82072e-14	2.22913e-14	DSC3/SPRR2D/CDH3/SPRR2A/KRT19/KRTAP19-1/CASP14/TGM3/PRSS8/IVL/KRT78/KLK5/PKP3/KRT6A/SPRR2E/EVPL/KRT15/KRT79/DSP/KRT75/SPINK5/KRT5/SFN/DSG1/SPRR3/CNFN/KRT13/PKP1/SPRR1A/KRT16/FLG/KRT14/KRT6B/PI3/KRT6C/KLK13/KRT80/LCE2A/KRT17/SPRR1B/PPL/DSG3	42
BP	GO:0050672	negative regulation of lymphocyte proliferation	25/815	79/18866	1.46326e-15	5.76309e-14	4.5544e-14	LGALS9/IDO1/VSIR/CD86/HAVCR2/INPP5D/BTK/TYROBP/PTPN6/LILRB2/LYN/PLA2G2D/VSIG4/GAL/HLA-DRB1/LST1/IL2RA/CD274/FOXP3/LGALS7B/CD300A/LILRB1/SPN/MNDA/PDCD1LG2	25
BP	GO:0030216	keratinocyte differentiation	49/815	306/18866	1.63654e-15	6.38698e-14	5.04744e-14	DSC3/SPRR2D/CDH3/SPRR2A/KRT19/KRTAP19-1/CASP14/TGM3/PRSS8/IVL/KRT78/KLK5/PRKCH/PKP3/KRT6A/POU3F1/SPRR2E/EVPL/KRT15/KRT79/DSP/KRT75/BCL11B/SPINK5/KRT5/SFN/DSG1/SPRR3/CNFN/KRT13/S100A7/PKP1/ZBED2/SPRR1A/KRT16/FLG/KRT14/KRT6B/PI3/PLAAT4/KRT6C/KLK13/KRT80/LCE2A/KRT17/SPRR1B/PPL/DSG3/CTSV	49
BP	GO:0032945	negative regulation of mononuclear cell proliferation	25/815	80/18866	2.04264e-15	7.90005e-14	6.24318e-14	LGALS9/IDO1/VSIR/CD86/HAVCR2/INPP5D/BTK/TYROBP/PTPN6/LILRB2/LYN/PLA2G2D/VSIG4/GAL/HLA-DRB1/LST1/IL2RA/CD274/FOXP3/LGALS7B/CD300A/LILRB1/SPN/MNDA/PDCD1LG2	25
BP	GO:0002237	response to molecule of bacterial origin	53/815	356/18866	2.62879e-15	1.00763e-13	7.96296e-14	LY86/CCR7/SELP/LGALS9/IDO1/MRC1/IL10RA/CXCL10/SLPI/CD14/SCIMP/TLR4/CD86/HAVCR2/PTPN22/CD180/PTGER4/TLR2/PLCG2/CCL3/STAP1/CXCL13/CCL2/CSF2RB/CD40/STAR/GFI1/LILRB2/LYN/TLR1/PTAFR/HCK/GCH1/JAK2/CD274/IRF8/S100A7/IL1B/CD96/CD6/CXCL9/LILRB1/IL18/GJB2/S100A14/FASLG/CCL5/CCR5/CMPK2/CXCL11/PDCD1LG2/B2M/TNFRSF1B	53
BP	GO:0032496	response to lipopolysaccharide	51/815	334/18866	3.14422e-15	1.19453e-13	9.43999e-14	LY86/CCR7/SELP/LGALS9/IDO1/MRC1/IL10RA/CXCL10/SLPI/CD14/SCIMP/TLR4/CD86/HAVCR2/PTPN22/CD180/PTGER4/TLR2/PLCG2/CCL3/STAP1/CXCL13/CCL2/CSF2RB/CD40/STAR/GFI1/LILRB2/LYN/PTAFR/HCK/GCH1/JAK2/CD274/IRF8/S100A7/IL1B/CD96/CD6/CXCL9/LILRB1/IL18/GJB2/S100A14/FASLG/CCL5/CCR5/CMPK2/CXCL11/PDCD1LG2/TNFRSF1B	51
BP	GO:0045058	T cell selection	20/815	49/18866	3.52556e-15	1.32765e-13	1.0492e-13	CCR7/CD3D/CD3G/SLAMF6/CYLD/CD74/TBX21/CD3E/BCL11B/CD1D/CD4/DOCK2/TOX/ZAP70/FOXP3/CARD11/CD28/SPN/IL12RB1/PTPRC	20
BP	GO:0032655	regulation of interleukin-12 production	21/815	55/18866	3.60129e-15	1.34438e-13	1.06242e-13	CCR7/LGALS9/IDO1/SCIMP/LTB/TLR4/CCL19/TLR2/CLEC7A/HLA-B/SLAMF1/CD40/LILRA5/IFNG/TLR8/IRF8/JAK3/CMKLR1/LILRB1/TLR3/TIGIT	21
BP	GO:0050854	regulation of antigen receptor-mediated signaling pathway	23/815	69/18866	5.56051e-15	2.05787e-13	1.62627e-13	CCR7/PRKCH/PTPN22/CD19/NFAM1/STAP1/CYLD/PTPN6/UBASH3A/PAX5/SH2D1A/LYN/CD22/LILRB4/PRKCB/GBP1/PLCL2/CARD11/CD300A/FCRL3/SLA2/LCK/PTPRC	23
BP	GO:1902107	positive regulation of leukocyte differentiation	34/815	159/18866	6.40013e-15	2.34835e-13	1.85584e-13	LGALS9/VSIR/CD86/IL34/CCL19/INPP5D/BTK/CYLD/EVI2B/TYROBP/CD74/IFNG/LILRB2/HLA-DRB1/IL7R/HCLS1/SASH3/IL2RA/CD4/LILRB4/TOX/IL1B/ZAP70/FOXP3/SOCS1/NCKAP1L/RASGRP1/IL18/CSF1/IL12RB1/PTPRC/CCR1/RHOH/CD27	34
BP	GO:0008544	epidermis development	62/815	477/18866	7.42808e-15	2.70244e-13	2.13566e-13	DSC3/SPRR2D/CDH3/SPRR2A/KRT19/KRTAP19-1/SULT2B1/CASP14/TGM3/PRSS8/IVL/KRT78/KLK5/FLG2/PRKCH/PKP3/KRT6A/POU3F1/SPRR2E/EVPL/GJB5/KRT15/KRT79/DSP/KRT75/BCL11B/KRTDAP/CCN2/SPINK5/KRT5/SFN/DSG1/GAL/WAS/SPRR3/CNFN/HLA-DRB1/CRABP2/KRT13/S100A7/PKP1/ZBED2/SPRR1A/KRT16/SFRP4/FLG/KRT14/KRT6B/PI3/KLK7/PLAAT4/KRT6C/KLK13/KRT80/LCE2A/COL17A1/CALML5/KRT17/SPRR1B/PPL/DSG3/CTSV	62
BP	GO:0002688	regulation of leukocyte chemotaxis	30/815	124/18866	7.52747e-15	2.71558e-13	2.14604e-13	CCR7/LGALS9/CCL4/CXCL10/XCL2/IL34/CCL19/CCL3/CCR2/CCL21/STAP1/CXCL13/CCL2/RAC2/CD74/PTK2B/PLA2G7/LYN/CXCL12/CSF1R/C3AR1/AIF1/S100A7/CMKLR1/NCKAP1L/S100A14/CSF1/CCL5/CCR1/SLAMF8	30
BP	GO:0002687	positive regulation of leukocyte migration	32/815	142/18866	8.34998e-15	2.98211e-13	2.35667e-13	CCR7/SELP/LGALS9/CCL4/CXCL10/XCL2/IL34/CCL19/CCL3/CCR2/CCL21/CXCL13/RAC2/CD74/PTK2B/PLA2G7/PTAFR/CXCL12/CSF1R/C3AR1/DOCK8/AIF1/S100A7/CMKLR1/NCKAP1L/CCL8/TNFRSF18/S100A14/CSF1/SPN/CCL5/CCR1	32
BP	GO:0032615	interleukin-12 production	21/815	57/18866	8.4052e-15	2.98211e-13	2.35667e-13	CCR7/LGALS9/IDO1/SCIMP/LTB/TLR4/CCL19/TLR2/CLEC7A/HLA-B/SLAMF1/CD40/LILRA5/IFNG/TLR8/IRF8/JAK3/CMKLR1/LILRB1/TLR3/TIGIT	21
BP	GO:0001909	leukocyte mediated cytotoxicity	28/815	108/18866	8.93826e-15	3.14524e-13	2.48559e-13	LGALS9/HAVCR2/STAP1/SLAMF6/HLA-B/TYROBP/PTPN6/SH2D1A/ITGAM/DNASE1L3/CD1D/LAG3/SLAMF7/IL7R/CORO1A/SERPINB4/CD1C/HLA-F/RASGRP1/PRF1/LILRB1/IL18/VAV1/HLA-E/IL12RB1/GZMB/PTPRC/B2M	28
BP	GO:0050868	negative regulation of T cell activation	29/815	118/18866	1.36244e-14	4.75524e-13	3.75793e-13	LGALS9/IDO1/VSIR/CD86/HAVCR2/PTPN22/LAX1/PTPN6/CD74/TBX21/LILRB2/LAG3/PLA2G2D/VSIG4/HLA-DRB1/IL2RA/FGL2/CD274/FOXP3/JAK3/LGALS7B/SOCS1/CD300A/LILRB1/SPN/IRF1/TNFAIP8L2/PDCD1LG2/TIGIT	29
BP	GO:0002821	positive regulation of adaptive immune response	28/815	110/18866	1.48602e-14	5.14476e-13	4.06575e-13	SKAP1/CCL19/CCR2/BTK/HLA-B/TBX21/CD40/C3/TNFSF13B/FCER2/CD1D/PRKCQ/SASH3/CD4/CD274/IL1B/FOXP3/TNFRSF13C/CD1C/HLA-F/FCER1G/CD28/RSAD2/IL18/HLA-E/IL12RB1/PTPRC/B2M	28
BP	GO:0032729	positive regulation of interferon-gamma production	22/815	65/18866	1.51126e-14	5.19027e-13	4.10172e-13	LGALS9/EBI3/CD14/TLR7/TLR4/HAVCR2/PTPN22/HLA-DPB1/CCR2/CLEC7A/SLAMF6/CD2/CD3E/SASH3/TLR8/IRF8/IL1B/RASGRP1/IL18/TLR3/IL12RB1/HLA-DPA1	22
BP	GO:1903038	negative regulation of leukocyte cell-cell adhesion	31/815	137/18866	1.94956e-14	6.64242e-13	5.24931e-13	LGALS9/IDO1/VSIR/CD86/HAVCR2/PTPN22/LAX1/CCL21/PTPN6/CD74/TBX21/LILRB2/CXCL12/LAG3/PLA2G2D/VSIG4/HLA-DRB1/IL2RA/FGL2/CD274/FOXP3/JAK3/LGALS7B/SOCS1/CD300A/LILRB1/SPN/IRF1/TNFAIP8L2/PDCD1LG2/TIGIT	31
BP	GO:0030593	neutrophil chemotaxis	27/815	103/18866	2.0031e-14	6.77111e-13	5.35101e-13	CCR7/CCL4/CXCL10/XCL2/CCL19/CCL3/CSF3R/CCL21/CXCL13/CCL2/RAC2/CD74/C3AR1/JAML/IL1B/ITGB2/PIK3CG/FCER1G/CXCL9/VAV3/NCKAP1L/CCL8/VAV1/CCL5/CCL3L1/CXCL11/CCL22	27
BP	GO:0002690	positive regulation of leukocyte chemotaxis	26/815	96/18866	2.60802e-14	8.74707e-13	6.91255e-13	CCR7/LGALS9/CCL4/CXCL10/XCL2/IL34/CCL19/CCL3/CCR2/CCL21/CXCL13/RAC2/CD74/PTK2B/PLA2G7/CXCL12/CSF1R/C3AR1/AIF1/S100A7/CMKLR1/NCKAP1L/S100A14/CSF1/CCL5/CCR1	26
BP	GO:0072678	T cell migration	22/815	67/18866	3.10929e-14	1.03474e-12	8.17727e-13	GPR183/CXCL10/C10orf99/XCL2/CCL3/CCR2/CCL21/CXCL13/CXCR3/CCL2/CXCL12/ITGB7/DOCK8/AIF1/S100A7/ITGAL/ZAP70/MYO1G/PIK3CG/SPN/CCL5/CXCL11	22
BP	GO:0002824	positive regulation of adaptive immune response based on somatic recombination of immune receptors built from immunoglobulin superfamily domains	27/815	105/18866	3.35433e-14	1.1077e-12	8.75384e-13	CCL19/CCR2/BTK/HLA-B/TBX21/CD40/C3/TNFSF13B/FCER2/CD1D/PRKCQ/SASH3/CD4/CD274/IL1B/FOXP3/TNFRSF13C/CD1C/HLA-F/FCER1G/CD28/RSAD2/IL18/HLA-E/IL12RB1/PTPRC/B2M	27
BP	GO:0071674	mononuclear cell migration	26/815	97/18866	3.41952e-14	1.12061e-12	8.85585e-13	CCL4/CXCL10/XCL2/IL34/CCL19/CCL3/CCR2/CCL21/CCL2/PLA2G7/LYN/CXCL12/CSF1R/C3AR1/JAML/AIF1/S100A7/CMKLR1/CCL8/S100A14/CSF1/CCL5/CCL3L1/CCR1/CCL22/SLAMF8	26
BP	GO:1990266	neutrophil migration	29/815	122/18866	3.47637e-14	1.13061e-12	8.93487e-13	CCR7/CCL4/CXCL10/XCL2/CCL19/CCL3/CSF3R/CCL21/CXCL13/CCL2/RAC2/CD74/C3AR1/JAML/IL1B/ITGB2/PIK3CG/FCER1G/CXCL9/VAV3/NCKAP1L/CCL8/VAV1/CCL5/CCL3L1/CXCL11/CCL22/RHOH/SLAMF8	29
BP	GO:0031343	positive regulation of cell killing	21/815	61/18866	4.07384e-14	1.31496e-12	1.03918e-12	CD5L/CLEC7A/STAP1/SLAMF6/HLA-B/TYROBP/IFNG/SH2D1A/ITGAM/FCER2/CD1D/LAG3/CD1C/HLA-F/RASGRP1/PRF1/VAV1/HLA-E/IL12RB1/PTPRC/B2M	21
BP	GO:0009913	epidermal cell differentiation	51/815	365/18866	1.16668e-13	3.73771e-12	2.9538e-12	DSC3/SPRR2D/CDH3/SPRR2A/KRT19/KRTAP19-1/SULT2B1/CASP14/TGM3/PRSS8/IVL/KRT78/KLK5/PRKCH/PKP3/KRT6A/POU3F1/SPRR2E/EVPL/KRT15/KRT79/DSP/KRT75/BCL11B/SPINK5/KRT5/SFN/DSG1/SPRR3/CNFN/KRT13/S100A7/PKP1/ZBED2/SPRR1A/KRT16/SFRP4/FLG/KRT14/KRT6B/PI3/PLAAT4/KRT6C/KLK13/KRT80/LCE2A/KRT17/SPRR1B/PPL/DSG3/CTSV	51
BP	GO:2000106	regulation of leukocyte apoptotic process	24/815	86/18866	1.24766e-13	3.96756e-12	3.13545e-12	CCR7/LGALS9/HSH2D/IDO1/CD3G/PDCD1/CCL19/CCL21/BTK/CD74/LYN/CXCL12/IL7R/PRKCQ/HCLS1/DOCK8/CD274/GIMAP8/JAK3/FCER1G/LILRB1/CCL5/CCR5/CD27	24
BP	GO:0030183	B cell differentiation	30/815	137/18866	1.30055e-13	4.10533e-12	3.24432e-12	POU2F2/GPR183/CR2/CD79A/MS4A1/PLCG2/CD19/NFAM1/INPP5D/BTK/CYLD/PTPN6/PTK2B/POU2AF1/DOCK11/VCAM1/IKZF3/JAK3/PLCL2/ITM2A/CARD11/NCKAP1L/SFRP1/CD79B/BLNK/FCRL3/MFNG/PTPRC/SLAMF8/CD27	30
BP	GO:0048247	lymphocyte chemotaxis	21/815	65/18866	1.72463e-13	5.40425e-12	4.27082e-12	CCL4/GPR183/CXCL10/C10orf99/XCL2/CH25H/CCL19/CCL3/CCR2/CCL21/CXCL13/CXCR3/CCL2/PTK2B/S100A7/PIK3CG/CCL8/CCL5/CCL3L1/CXCL11/CCL22	21
BP	GO:0070098	chemokine-mediated signaling pathway	24/815	88/18866	2.18223e-13	6.78865e-12	5.36487e-12	CCR7/CCL4/CXCL10/CXCR6/XCL2/CCL19/CCL3/CCR2/CCL21/CXCL13/CXCR3/CCL2/PTK2B/CXCL12/CXCL9/CXCR4/CMKLR1/CCL8/CCL5/CCL3L1/CCR5/CXCL11/CCR1/CCL22	24
BP	GO:0001818	negative regulation of cytokine production	50/815	360/18866	2.5848e-13	7.98312e-12	6.30883e-12	CCR7/BST2/LGALS9/CDH3/IDO1/UBE2L6/TLR4/VSIR/IL33/HAVCR2/PTPN22/PTGER4/HGF/APOA2/DDX58/BTK/CYLD/SLAMF1/TYROBP/PTPN6/TBX21/LILRA5/IFNG/NMI/CLEC4A/NLRC3/VSIG4/SRGN/HLA-DRB1/NLRC5/CD84/TLR8/GBP1/CD274/FOXP3/CD96/JAK3/IFIH1/LGALS7B/HLA-F/CMKLR1/NCKAP1L/ISG15/TNFRSF4/UBA7/LILRB1/TMSB4X/PTPRC/PDCD1LG2/TIGIT	50
BP	GO:0045621	positive regulation of lymphocyte differentiation	26/815	105/18866	2.63006e-13	8.06488e-12	6.37344e-12	LGALS9/VSIR/CD86/CCL19/INPP5D/BTK/CYLD/CD74/IFNG/LILRB2/IL7R/SASH3/IL2RA/LILRB4/TOX/IL1B/ZAP70/FOXP3/SOCS1/NCKAP1L/RASGRP1/IL18/IL12RB1/PTPRC/RHOH/CD27	26
BP	GO:1990868	response to chemokine	25/815	97/18866	2.83016e-13	8.55625e-12	6.76175e-12	CCR7/CCL4/CXCL10/CXCR6/XCL2/CCL19/CCL3/CCR2/CCL21/CXCL13/CXCR3/CCL2/PTK2B/CXCL12/DOCK8/CXCL9/CXCR4/CMKLR1/CCL8/CCL5/CCL3L1/CCR5/CXCL11/CCR1/CCL22	25
BP	GO:1990869	cellular response to chemokine	25/815	97/18866	2.83016e-13	8.55625e-12	6.76175e-12	CCR7/CCL4/CXCL10/CXCR6/XCL2/CCL19/CCL3/CCR2/CCL21/CXCL13/CXCR3/CCL2/PTK2B/CXCL12/DOCK8/CXCL9/CXCR4/CMKLR1/CCL8/CCL5/CCL3L1/CCR5/CXCL11/CCR1/CCL22	25
BP	GO:0043588	skin development	55/815	425/18866	3.13513e-13	9.41197e-12	7.438e-12	DSC3/SPRR2D/CDH3/SPRR2A/KRT19/KRTAP19-1/CASP14/TGM3/PRSS8/IVL/LTB/KRT78/KLK5/FLG2/PRKCH/PKP3/KRT6A/POU3F1/ALOX12B/SPRR2E/EVPL/KRT15/KRT79/DSP/KRT75/BCL11B/SPINK5/KRT5/SFN/DSG1/GAL/SPRR3/CNFN/KRT13/S100A7/PKP1/TFAP2B/ZBED2/SPRR1A/KRT16/FLG/KRT14/KRT6B/PI3/PLAAT4/KRT6C/KLK13/CLDN4/KRT80/LCE2A/KRT17/SPRR1B/PPL/DSG3/CTSV	55
BP	GO:0002698	negative regulation of immune effector process	28/815	124/18866	3.79686e-13	1.13194e-11	8.94538e-12	BST2/LGALS9/IL33/HAVCR2/APOA2/CCR2/SERPING1/HLA-B/PTPN6/TBX21/CD22/SPINK5/VSIG4/IL7R/CD84/IL2RA/FGL2/SERPINB4/FOXP3/CD96/JAK3/HLA-F/CD300A/LILRB1/FCRL3/HLA-E/PTPRC/SLAMF8	28
BP	GO:0046633	alpha-beta T cell proliferation	16/815	36/18866	4.13585e-13	1.2245e-11	9.67685e-12	LGALS9/EBI3/VSIR/PTPN22/CCR2/CD3E/CD274/DOCK2/ZAP70/LGALS7B/CD28/IL18/HLA-E/RASAL3/IRF1/PTPRC	16
BP	GO:0001910	regulation of leukocyte mediated cytotoxicity	22/815	75/18866	4.26304e-13	1.25351e-11	9.9061e-12	LGALS9/HAVCR2/STAP1/SLAMF6/HLA-B/TYROBP/SH2D1A/ITGAM/DNASE1L3/CD1D/LAG3/IL7R/SERPINB4/CD1C/HLA-F/RASGRP1/LILRB1/VAV1/HLA-E/IL12RB1/PTPRC/B2M	22
BP	GO:0002718	regulation of cytokine production involved in immune response	23/815	83/18866	4.77218e-13	1.39367e-11	1.10138e-11	BST2/SCIMP/TLR4/APOA2/CCR2/DDX58/BTK/CD74/TBX21/SASH3/IL1B/FOXP3/CD96/JAK3/HLA-F/FCER1G/RSAD2/LILRB1/IL18/HLA-E/TLR3/B2M/TNFRSF1B	23
BP	GO:1903708	positive regulation of hemopoiesis	36/815	204/18866	4.99759e-13	1.44964e-11	1.14561e-11	LGALS9/VSIR/CD86/IL34/CCL19/INPP5D/BTK/CYLD/EVI2B/TYROBP/CD74/IFNG/LILRB2/HLA-DRB1/IL7R/HCLS1/SASH3/IL2RA/STAT1/CD4/LILRB4/TOX/IL1B/ZAP70/FOXP3/SOCS1/NCKAP1L/ISG15/RASGRP1/IL18/CSF1/IL12RB1/PTPRC/CCR1/RHOH/CD27	36
BP	GO:0071887	leukocyte apoptotic process	26/815	108/18866	5.35945e-13	1.54417e-11	1.22031e-11	CCR7/LGALS9/HSH2D/IDO1/CD3G/PDCD1/CCL19/CCL21/BTK/CD74/LYN/CXCL12/IL7R/PRKCQ/HCLS1/IL2RA/DOCK8/CD274/GIMAP8/JAK3/FCER1G/LILRB1/FASLG/CCL5/CCR5/CD27	26
BP	GO:0048002	antigen processing and presentation of peptide antigen	35/815	194/18866	5.39641e-13	1.54445e-11	1.22053e-11	CYBB/HLA-DRA/HLA-DOA/HLA-DPB1/HLA-DQB2/TAP1/NCF1/PSMB9/HLA-B/HLA-DQA2/CD74/FCGR1A/HLA-DOB/HLA-DQB1/HLA-DQA1/LAG3/CLEC4A/HLA-DRB1/ERAP2/NCF2/HLA-F/FCER1G/CTSS/HLA-DMA/HLA-DRB5/HLA-DMB/MARCHF1/HLA-C/HLA-E/PSMB10/CD209/HLA-DPA1/NCF4/B2M/CTSV	35
BP	GO:0019884	antigen processing and presentation of exogenous antigen	34/815	185/18866	6.69724e-13	1.90406e-11	1.50472e-11	CYBB/HLA-DRA/HLA-DOA/HLA-DPB1/HLA-DQB2/TAP1/NCF1/PSMB9/HLA-B/HLA-DQA2/CD74/FCGR1A/HLA-DOB/HLA-DQB1/HLA-DQA1/CD1D/LAG3/CLEC4A/HLA-DRB1/NCF2/CD1C/HLA-F/FCER1G/CTSS/HLA-DMA/HLA-DRB5/HLA-DMB/HLA-C/HLA-E/PSMB10/HLA-DPA1/NCF4/B2M/CTSV	34
BP	GO:0002833	positive regulation of response to biotic stimulus	40/815	251/18866	7.90429e-13	2.23244e-11	1.76423e-11	LY86/CLEC4E/CLEC10A/SCIMP/TLR4/KLK5/HAVCR2/PLA2G5/CD180/PLCG2/ICAM2/SLAMF6/PSMB9/FCN1/SH2D1A/LYN/DDX60/CD1D/LAG3/CLEC4A/HCK/NLRC5/PYHIN1/TLR8/CD274/AIM2/HLA-F/FCER1G/CARD11/RASGRP1/KLK7/VAV1/HLA-E/PSMB10/CCL5/CD209/GBP5/PARP9/MNDA/ICAM3	40
BP	GO:0032613	interleukin-10 production	20/815	63/18866	9.48202e-13	2.64327e-11	2.0889e-11	LGALS9/IDO1/TLR4/VSIR/HGF/TLR2/CLEC7A/TYROBP/LILRA5/HLA-DRB1/SASH3/CD274/FOXP3/JAK3/FCER1G/CD28/ISG15/LILRB1/PDCD1LG2/TIGIT	20
BP	GO:0046635	positive regulation of alpha-beta T cell activation	20/815	63/18866	9.48202e-13	2.64327e-11	2.0889e-11	LGALS9/EBI3/CD86/PTPN22/CCL19/CCR2/IFNG/CD3E/PRKCQ/SASH3/ZAP70/FOXP3/SOCS1/CD28/NCKAP1L/IL18/HLA-E/IL12RB1/RASAL3/PTPRC	20
BP	GO:0060337	type I interferon signaling pathway	24/815	95/18866	1.3602e-12	3.74316e-11	2.95811e-11	BST2/OASL/IFITM1/IFIT3/OAS1/HLA-B/PTPN6/IRF9/MX1/OAS2/NLRC5/IFIT1/STAT1/IRF8/GBP2/IFIT2/HLA-F/RSAD2/ISG15/XAF1/HLA-C/HLA-E/SAMHD1/IRF1	24
BP	GO:0071357	cellular response to type I interferon	24/815	95/18866	1.3602e-12	3.74316e-11	2.95811e-11	BST2/OASL/IFITM1/IFIT3/OAS1/HLA-B/PTPN6/IRF9/MX1/OAS2/NLRC5/IFIT1/STAT1/IRF8/GBP2/IFIT2/HLA-F/RSAD2/ISG15/XAF1/HLA-C/HLA-E/SAMHD1/IRF1	24
BP	GO:0032675	regulation of interleukin-6 production	31/815	159/18866	1.37691e-12	3.76503e-11	2.97539e-11	LGALS9/POU2F2/SCIMP/TLR7/TLR4/IL33/HAVCR2/PTPN22/HGF/TLR2/CLEC7A/DDX58/HLA-B/SLAMF1/TYROBP/PTPN6/CD74/LILRA5/IFNG/LILRB2/POU2AF1/TLR1/NLRC3/TLR8/AIF1/IL1B/FOXP3/IFIH1/FCER1G/NCKAP1L/TLR3	31
BP	GO:0046640	regulation of alpha-beta T cell proliferation	15/815	33/18866	1.50346e-12	4.08503e-11	3.22828e-11	LGALS9/EBI3/VSIR/PTPN22/CCR2/CD3E/CD274/ZAP70/LGALS7B/CD28/IL18/HLA-E/RASAL3/IRF1/PTPRC	15
BP	GO:0032635	interleukin-6 production	32/815	170/18866	1.62946e-12	4.39954e-11	3.47683e-11	LGALS9/POU2F2/SCIMP/TLR7/TLR4/IL33/HAVCR2/PTPN22/HGF/TLR2/CLEC7A/DDX58/HLA-B/SLAMF1/TYROBP/PTPN6/CD74/LILRA5/IFNG/LILRB2/POU2AF1/TLR1/NLRC3/TLR8/AIF1/IL1B/FOXP3/IFIH1/FCER1G/NCKAP1L/IL18/TLR3	32
BP	GO:1903555	regulation of tumor necrosis factor superfamily cytokine production	26/815	113/18866	1.65765e-12	4.44768e-11	3.51487e-11	LGALS9/CLU/CD14/TLR4/VSIR/HAVCR2/PTPN22/CCL19/TLR2/CCL3/CD2/SLAMF1/PTPN6/IFNG/PTAFR/CLEC4A/NLRC3/JAK2/SASH3/CD274/FOXP3/FCER1G/RASGRP1/HLA-E/TLR3/PTPRC	26
BP	GO:0002704	negative regulation of leukocyte mediated immunity	18/815	52/18866	2.43873e-12	6.50277e-11	5.13894e-11	BST2/LGALS9/HAVCR2/CCR2/HLA-B/PTPN6/TBX21/IL7R/CD84/SERPINB4/FOXP3/CD96/JAK3/HLA-F/CD300A/LILRB1/HLA-E/PTPRC	18
BP	GO:0002708	positive regulation of lymphocyte mediated immunity	25/815	106/18866	2.46112e-12	6.52197e-11	5.15412e-11	SLAMF6/BTK/HLA-B/TBX21/CD40/C3/SH2D1A/FCER2/CD1D/LAG3/SASH3/IL1B/FOXP3/CD1C/HLA-F/FCER1G/CD28/RSAD2/RASGRP1/IL18/VAV1/HLA-E/IL12RB1/PTPRC/B2M	25
BP	GO:0036336	dendritic cell migration	14/815	29/18866	2.99444e-12	7.88657e-11	6.23253e-11	CCR7/LGALS9/GPR183/CCL19/CCR2/CCL21/DOCK8/PIK3CG/CXCR4/CCL5/ALOX5/CCR5/CCR1/SLAMF8	14
BP	GO:0050921	positive regulation of chemotaxis	29/815	144/18866	3.12437e-12	8.17861e-11	6.46331e-11	CCR7/LGALS9/CCL4/CXCL10/XCL2/IL34/CCL19/CCL3/CCR2/CCL21/CXCL13/RAC2/CD74/PTK2B/PLA2G7/SMOC2/CXCL12/CSF1R/C3AR1/AIF1/S100A7/CXCR4/CMKLR1/NCKAP1L/S100A14/CSF1/TMSB4X/CCL5/CCR1	29
BP	GO:0002548	monocyte chemotaxis	20/815	67/18866	3.45964e-12	9.00135e-11	7.1135e-11	CCL4/CXCL10/XCL2/CCL19/CCL3/CCR2/CCL21/CCL2/PLA2G7/LYN/CXCL12/AIF1/S100A7/CCL8/S100A14/CCL5/CCL3L1/CCR1/CCL22/SLAMF8	20
BP	GO:0034340	response to type I interferon	24/815	99/18866	3.57461e-12	9.24446e-11	7.30563e-11	BST2/OASL/IFITM1/IFIT3/OAS1/HLA-B/PTPN6/IRF9/MX1/OAS2/NLRC5/IFIT1/STAT1/IRF8/GBP2/IFIT2/HLA-F/RSAD2/ISG15/XAF1/HLA-C/HLA-E/SAMHD1/IRF1	24
BP	GO:0032653	regulation of interleukin-10 production	19/815	60/18866	3.70318e-12	9.51962e-11	7.52308e-11	LGALS9/IDO1/TLR4/VSIR/HGF/TLR2/CLEC7A/TYROBP/LILRA5/HLA-DRB1/SASH3/CD274/FOXP3/JAK3/FCER1G/CD28/LILRB1/PDCD1LG2/TIGIT	19
BP	GO:0071222	cellular response to lipopolysaccharide	35/815	208/18866	4.38844e-12	1.1214e-10	8.86212e-11	LY86/MRC1/CXCL10/CD14/SCIMP/TLR4/CD86/HAVCR2/PTPN22/CD180/TLR2/CCL3/STAP1/CXCL13/CCL2/CD40/STAR/GFI1/LILRB2/LYN/PTAFR/HCK/CD274/IRF8/IL1B/CD6/CXCL9/LILRB1/IL18/CCL5/CCR5/CMPK2/CXCL11/PDCD1LG2/TNFRSF1B	35
BP	GO:0045582	positive regulation of T cell differentiation	23/815	92/18866	5.05669e-12	1.27968e-10	1.01129e-10	LGALS9/VSIR/CD86/CCL19/CYLD/CD74/IFNG/LILRB2/IL7R/SASH3/IL2RA/LILRB4/IL1B/ZAP70/FOXP3/SOCS1/NCKAP1L/RASGRP1/IL18/IL12RB1/PTPRC/RHOH/CD27	23
BP	GO:0002478	antigen processing and presentation of exogenous peptide antigen	32/815	177/18866	5.06744e-12	1.27968e-10	1.01129e-10	CYBB/HLA-DRA/HLA-DOA/HLA-DPB1/HLA-DQB2/TAP1/NCF1/PSMB9/HLA-B/HLA-DQA2/CD74/FCGR1A/HLA-DOB/HLA-DQB1/HLA-DQA1/LAG3/CLEC4A/HLA-DRB1/NCF2/HLA-F/FCER1G/CTSS/HLA-DMA/HLA-DRB5/HLA-DMB/HLA-C/HLA-E/PSMB10/HLA-DPA1/NCF4/B2M/CTSV	32
BP	GO:0006968	cellular defense response	18/815	54/18866	5.10555e-12	1.28176e-10	1.01294e-10	IL33/CD5L/CCR2/NCF1/TYROBP/PTK2B/LILRB2/SH2D1A/LSP1/NCF2/CXCL9/GNLY/PRF1/ITK/SPN/CD300C/CCR5/MNDA	18
BP	GO:0071706	tumor necrosis factor superfamily cytokine production	26/815	119/18866	5.89695e-12	1.47184e-10	1.16315e-10	LGALS9/CLU/CD14/TLR4/VSIR/HAVCR2/PTPN22/CCL19/TLR2/CCL3/CD2/SLAMF1/PTPN6/IFNG/PTAFR/CLEC4A/NLRC3/JAK2/SASH3/CD274/FOXP3/FCER1G/RASGRP1/HLA-E/TLR3/PTPRC	26
BP	GO:0071219	cellular response to molecule of bacterial origin	36/815	222/18866	6.62869e-12	1.64491e-10	1.29993e-10	LY86/MRC1/CXCL10/CD14/SCIMP/TLR4/CD86/HAVCR2/PTPN22/CD180/TLR2/CCL3/STAP1/CXCL13/CCL2/CD40/STAR/GFI1/LILRB2/LYN/TLR1/PTAFR/HCK/CD274/IRF8/IL1B/CD6/CXCL9/LILRB1/IL18/CCL5/CCR5/CMPK2/CXCL11/PDCD1LG2/TNFRSF1B	36
BP	GO:0150076	neuroinflammatory response	21/815	77/18866	6.94321e-12	1.71306e-10	1.35378e-10	CLU/CST7/TLR7/IL33/TLR2/CCL3/STAP1/TYROBP/C1QA/IFNG/ITGAM/JAK2/TLR8/AIF1/IL1B/ITGB2/IL18/TLR3/PTPRC/TNFRSF1B/MMP9	21
BP	GO:0043368	positive T cell selection	15/815	36/18866	7.14768e-12	1.75343e-10	1.38568e-10	CD3D/CD3G/SLAMF6/CYLD/CD74/TBX21/CD3E/BCL11B/DOCK2/TOX/ZAP70/FOXP3/SPN/IL12RB1/PTPRC	15
BP	GO:0071216	cellular response to biotic stimulus	38/815	246/18866	7.87877e-12	1.92179e-10	1.51874e-10	LY86/MRC1/CXCL10/CD14/SCIMP/TLR4/CD86/HAVCR2/PTPN22/CD180/TLR2/CCL3/CLEC7A/STAP1/BTK/CXCL13/CCL2/CD40/STAR/GFI1/LILRB2/LYN/TLR1/PTAFR/HCK/CD274/IRF8/IL1B/CD6/CXCL9/LILRB1/IL18/CCL5/CCR5/CMPK2/CXCL11/PDCD1LG2/TNFRSF1B	38
BP	GO:0022408	negative regulation of cell-cell adhesion	33/815	191/18866	8.57267e-12	2.07924e-10	1.64316e-10	LGALS9/IDO1/AKNA/VSIR/CD86/HAVCR2/PTPN22/LAX1/CCL21/PTPN6/CD74/TBX21/LILRB2/CXCL12/LAG3/PLA2G2D/JAK2/VSIG4/HLA-DRB1/IL2RA/FGL2/CD274/FOXP3/JAK3/LGALS7B/SOCS1/CD300A/LILRB1/SPN/IRF1/TNFAIP8L2/PDCD1LG2/TIGIT	33
BP	GO:2000107	negative regulation of leukocyte apoptotic process	17/815	49/18866	9.54586e-12	2.30227e-10	1.81941e-10	CCR7/HSH2D/IDO1/CCL19/CCL21/CD74/CXCL12/IL7R/PRKCQ/HCLS1/DOCK8/JAK3/FCER1G/LILRB1/CCL5/CCR5/CD27	17
BP	GO:0002507	tolerance induction	13/815	26/18866	1.0256e-11	2.45857e-10	1.94294e-10	LGALS9/IDO1/HAVCR2/PDCD1/ICOS/HLA-B/CD3E/LILRB2/LYN/IL2RA/CD274/FOXP3/HLA-E	13
BP	GO:0031295	T cell costimulation	18/815	56/18866	1.03085e-11	2.45857e-10	1.94294e-10	CCR7/CD86/PDCD1/CCL19/CCL21/ICOS/PTPN6/TNFSF13B/CD3E/LYN/CD5/CD274/TNFRSF13C/CARD11/CD28/VAV1/LCK/PDCD1LG2	18
BP	GO:0002367	cytokine production involved in immune response	24/815	104/18866	1.11368e-11	2.62693e-10	2.07598e-10	BST2/SCIMP/TLR4/TLR2/APOA2/CCR2/DDX58/BTK/CD74/TBX21/SASH3/IL1B/FOXP3/CD96/JAK3/HLA-F/FCER1G/RSAD2/LILRB1/IL18/HLA-E/TLR3/B2M/TNFRSF1B	24
BP	GO:0002456	T cell mediated immunity	24/815	104/18866	1.11368e-11	2.62693e-10	2.07598e-10	CCR2/HLA-B/TBX21/CD1D/WAS/IL7R/SASH3/BTN3A3/IL1B/MYO1G/FOXP3/CD1C/HLA-F/CD8A/RSAD2/BTN3A2/PRF1/LILRB1/IL18/HLA-E/IL12RB1/PTPRC/B2M/TNFRSF1B	24
BP	GO:0045730	respiratory burst	15/815	37/18866	1.1544e-11	2.70812e-10	2.14014e-10	CYBB/CLEC7A/NCF1C/IGHA2/NCF1/RAC2/IGHA1/HCK/NCF1B/NCF2/CD52/PIK3CG/JCHAIN/NCF4/SLAMF8	15
BP	GO:0007204	positive regulation of cytosolic calcium ion concentration	44/815	322/18866	1.25573e-11	2.92981e-10	2.31534e-10	CCR7/GPR65/CXCL10/CLIC2/CXCR6/MS4A1/CCL19/FPR1/PTGER4/PLCG2/CCL3/CD19/CCR2/CCL21/NMU/CXCL13/CXCR3/GPR174/PTPN6/PTK2B/PLN/P2RY6/LYN/JSRP1/JAK2/C3AR1/CD4/CORO1A/FPR3/CD52/PIK3CG/CXCL9/CXCR4/CMKLR1/P2RY8/CD38/LCK/FASLG/P2RY10/CCR5/CXCL11/PTPRC/CCR1/S1PR4	44
BP	GO:0001774	microglial cell activation	17/815	50/18866	1.38867e-11	3.20515e-10	2.53293e-10	CLU/CST7/TLR7/IL33/TLR2/CCL3/STAP1/TYROBP/C1QA/IFNG/ITGAM/JAK2/TLR8/AIF1/ITGB2/TLR3/PTPRC	17
BP	GO:0002269	leukocyte activation involved in inflammatory response	17/815	50/18866	1.38867e-11	3.20515e-10	2.53293e-10	CLU/CST7/TLR7/IL33/TLR2/CCL3/STAP1/TYROBP/C1QA/IFNG/ITGAM/JAK2/TLR8/AIF1/ITGB2/TLR3/PTPRC	17
BP	GO:0032755	positive regulation of interleukin-6 production	22/815	88/18866	1.469e-11	3.37242e-10	2.66513e-10	LGALS9/POU2F2/SCIMP/TLR7/TLR4/IL33/TLR2/CLEC7A/DDX58/TYROBP/CD74/LILRA5/IFNG/LILRB2/POU2AF1/TLR1/TLR8/AIF1/IL1B/IFIH1/FCER1G/TLR3	22
BP	GO:0035710	CD4-positive, alpha-beta T cell activation	23/815	97/18866	1.64788e-11	3.74305e-10	2.95802e-10	LGALS9/GPR183/VSIR/CD86/CCL19/PTGER4/SLAMF6/TBX21/IFNG/PLA2G2D/PRKCQ/SASH3/CD274/TOX/FOXP3/JAK3/LGALS7B/SOCS1/RSAD2/NCKAP1L/IL18/SPN/IL12RB1	23
BP	GO:0050764	regulation of phagocytosis	23/815	97/18866	1.64788e-11	3.74305e-10	2.95802e-10	IL2RB/FGR/IL2RG/CD300LF/PLA2G5/TLR2/APOA2/CLEC7A/STAP1/C2/CCL2/C3/IFNG/HCK/SIRPG/DOCK2/PTX3/IL1B/FCER1G/CD300A/NCKAP1L/IL15RA/PTPRC	23
BP	GO:0050920	regulation of chemotaxis	36/815	229/18866	1.67398e-11	3.78231e-10	2.98905e-10	CCR7/LGALS9/CCL4/GPR183/CXCL10/XCL2/IL34/CCL19/CCL3/CCR2/CCL21/STAP1/CXCL13/CCL2/FGF1/RAC2/CD74/PTK2B/PLA2G7/SMOC2/LYN/CXCL12/CSF1R/C3AR1/AIF1/S100A7/SEMA4D/CXCR4/CMKLR1/NCKAP1L/S100A14/CSF1/TMSB4X/CCL5/CCR1/SLAMF8	36
BP	GO:0046632	alpha-beta T cell differentiation	24/815	106/18866	1.7191e-11	3.86392e-10	3.05354e-10	LGALS9/PRDM1/GPR183/CD86/CCL19/PTGER4/SLAMF6/TBX21/IFNG/BCL11B/PLA2G2D/SASH3/TOX/ZAP70/FOXP3/JAK3/SOCS1/RSAD2/NCKAP1L/IL18/ITK/SPN/IL12RB1/IRF1	24
BP	GO:0002886	regulation of myeloid leukocyte mediated immunity	18/815	58/18866	2.01356e-11	4.47888e-10	3.53952e-10	LGALS9/FGR/CCR2/DDX58/STAP1/BTK/TYROBP/RAC2/C3/LYN/ITGAM/PTAFR/DNASE1L3/CD84/ITGB2/FCER1G/CD300A/HLA-E	18
BP	GO:0031294	lymphocyte costimulation	18/815	58/18866	2.01356e-11	4.47888e-10	3.53952e-10	CCR7/CD86/PDCD1/CCL19/CCL21/ICOS/PTPN6/TNFSF13B/CD3E/LYN/CD5/CD274/TNFRSF13C/CARD11/CD28/VAV1/LCK/PDCD1LG2	18
BP	GO:0002702	positive regulation of production of molecular mediator of immune response	23/815	100/18866	3.22097e-11	7.11228e-10	5.62063e-10	SCIMP/TLR4/KLK5/IL33/PTPN22/DDX58/CD74/TBX21/CD40/SASH3/IL1B/HLA-F/FCER1G/CD28/RSAD2/TNFRSF4/MZB1/KLK7/LILRB1/IL18/HLA-E/PTPRC/B2M	23
BP	GO:0002286	T cell activation involved in immune response	24/815	109/18866	3.2306e-11	7.11228e-10	5.62063e-10	CLEC4E/LGALS9/LCP1/GPR183/CD86/HAVCR2/CCL19/PTGER4/SLAMF6/CD74/TBX21/IFNG/FGL2/ITGAL/FOXP3/JAK3/CD1C/FCER1G/APBB1IP/LILRB1/HLA-DMB/IL18/SPN/IL12RB1	24
BP	GO:0061900	glial cell activation	18/815	60/18866	3.81535e-11	8.35678e-10	6.60412e-10	CLU/CST7/TLR7/IL33/TLR2/CCL3/STAP1/TYROBP/C1QA/IFNG/ITGAM/JAK2/TLR8/AIF1/IL1B/ITGB2/TLR3/PTPRC	18
BP	GO:0032680	regulation of tumor necrosis factor production	24/815	110/18866	3.966e-11	8.64267e-10	6.83004e-10	LGALS9/CLU/CD14/TLR4/VSIR/HAVCR2/PTPN22/CCL19/TLR2/CCL3/CD2/SLAMF1/PTPN6/PTAFR/CLEC4A/NLRC3/JAK2/SASH3/FOXP3/FCER1G/RASGRP1/HLA-E/TLR3/PTPRC	24
BP	GO:0050766	positive regulation of phagocytosis	19/815	68/18866	4.37844e-11	9.49324e-10	7.50223e-10	IL2RB/IL2RG/CD300LF/PLA2G5/APOA2/CLEC7A/STAP1/C2/CCL2/C3/IFNG/SIRPG/DOCK2/PTX3/IL1B/FCER1G/NCKAP1L/IL15RA/PTPRC	19
BP	GO:0002407	dendritic cell chemotaxis	12/815	24/18866	6.53368e-11	1.4095e-09	1.11389e-09	CCR7/LGALS9/GPR183/CCL19/CCR2/CCL21/PIK3CG/CXCR4/CCL5/CCR5/CCR1/SLAMF8	12
BP	GO:0045066	regulatory T cell differentiation	14/815	35/18866	7.0306e-11	1.50912e-09	1.19261e-09	LGALS9/VSIR/IFNG/LILRB2/LAG3/PLA2G2D/IL2RA/LILRB4/TOX/FOXP3/SOCS1/CD28/TNFRSF18/IRF1	14
BP	GO:0050727	regulation of inflammatory response	50/815	425/18866	1.26941e-10	2.71124e-09	2.14261e-09	CCR7/IDO1/CST7/TLR7/AKNA/TLR4/IL33/PTGER4/HGF/TLR2/CCL3/CCR2/CLEC7A/STAP1/BTK/CYLD/LILRA5/C3/PLA2G7/IFNG/LYN/PIK3AP1/DNASE1L3/SIGLEC10/PLA2G2D/HCK/NLRC3/JAK2/HLA-DRB1/IL2RA/IL1B/AOAH/FOXP3/PIK3CG/CD6/FCER1G/CD28/IL18/HLA-E/TLR3/TMSB4X/CCL5/BIRC3/GBP5/ALOX5/TNFAIP8L2/PTPRC/SLAMF8/TNFRSF1B/MMP9	50
BP	GO:0032640	tumor necrosis factor production	24/815	116/18866	1.29015e-10	2.74189e-09	2.16684e-09	LGALS9/CLU/CD14/TLR4/VSIR/HAVCR2/PTPN22/CCL19/TLR2/CCL3/CD2/SLAMF1/PTPN6/PTAFR/CLEC4A/NLRC3/JAK2/SASH3/FOXP3/FCER1G/RASGRP1/HLA-E/TLR3/PTPRC	24
BP	GO:0002709	regulation of T cell mediated immunity	19/815	73/18866	1.69569e-10	3.58601e-09	2.83392e-09	CCR2/HLA-B/TBX21/CD1D/WAS/IL7R/SASH3/IL1B/FOXP3/CD1C/HLA-F/RSAD2/LILRB1/IL18/HLA-E/IL12RB1/PTPRC/B2M/TNFRSF1B	19
BP	GO:0045089	positive regulation of innate immune response	33/815	213/18866	1.74301e-10	3.66801e-09	2.89872e-09	CLEC4E/CLEC10A/TLR4/HAVCR2/PLA2G5/PLCG2/ICAM2/SLAMF6/PSMB9/FCN1/SH2D1A/LYN/CD1D/LAG3/CLEC4A/HCK/NLRC5/PYHIN1/TLR8/AIM2/HLA-F/FCER1G/CARD11/RASGRP1/VAV1/HLA-E/PSMB10/CCL5/CD209/GBP5/PARP9/MNDA/ICAM3	33
BP	GO:0046641	positive regulation of alpha-beta T cell proliferation	11/815	21/18866	2.1704e-10	4.54514e-09	3.59189e-09	LGALS9/EBI3/PTPN22/CCR2/CD3E/ZAP70/CD28/IL18/HLA-E/RASAL3/PTPRC	11
BP	GO:0071675	regulation of mononuclear cell migration	16/815	51/18866	2.20856e-10	4.58805e-09	3.6258e-09	CXCL10/IL34/CCR2/PLA2G7/LYN/CXCL12/CSF1R/C3AR1/AIF1/S100A7/CMKLR1/S100A14/CSF1/CCL5/CCR1/SLAMF8	16
BP	GO:0002228	natural killer cell mediated immunity	18/815	66/18866	2.21227e-10	4.58805e-09	3.6258e-09	LGALS9/HAVCR2/SLAMF6/HLA-B/PTPN6/SH2D1A/LAG3/SLAMF7/CORO1A/SERPINB4/CD96/HLA-F/RASGRP1/LILRB1/IL18/VAV1/HLA-E/GZMB	18
BP	GO:0007162	negative regulation of cell adhesion	40/815	301/18866	2.55713e-10	5.27778e-09	4.17087e-09	LGALS9/IDO1/AKNA/VSIR/CD86/HAVCR2/PTPN22/LAX1/CCL21/ARHGDIB/CYP1B1/PTPN6/CD74/TBX21/LILRB2/CXCL12/LAG3/PLA2G2D/FAM107A/JAK2/VSIG4/ADAMDEC1/HLA-DRB1/IL2RA/FGL2/GBP1/CD274/FOXP3/SEMA4D/JAK3/LGALS7B/SOCS1/CD300A/LILRB1/SPN/IRF1/TNFAIP8L2/PTPRC/PDCD1LG2/TIGIT	40
BP	GO:2000403	positive regulation of lymphocyte migration	14/815	38/18866	2.59639e-10	5.33316e-09	4.21464e-09	CCL4/CXCL10/XCL2/CCL3/CCR2/CCL21/CXCL13/PTK2B/CXCL12/DOCK8/AIF1/S100A7/SPN/CCL5	14
BP	GO:0042116	macrophage activation	22/815	101/18866	2.66682e-10	5.45175e-09	4.30836e-09	CLU/CST7/TLR7/TLR4/IL33/HAVCR2/TLR2/CCL3/STAP1/TYROBP/CD74/C1QA/IFNG/TLR1/ITGAM/JAK2/VSIG4/TLR8/AIF1/ITGB2/TLR3/PTPRC	22
BP	GO:0001912	positive regulation of leukocyte mediated cytotoxicity	16/815	52/18866	3.06334e-10	6.20327e-09	4.90226e-09	STAP1/SLAMF6/HLA-B/TYROBP/SH2D1A/ITGAM/CD1D/LAG3/CD1C/HLA-F/RASGRP1/VAV1/HLA-E/IL12RB1/PTPRC/B2M	16
BP	GO:1903557	positive regulation of tumor necrosis factor superfamily cytokine production	16/815	52/18866	3.06334e-10	6.20327e-09	4.90226e-09	CLU/CD14/TLR4/CCL19/TLR2/CCL3/CD2/IFNG/PTAFR/JAK2/SASH3/FCER1G/RASGRP1/HLA-E/TLR3/PTPRC	16
BP	GO:0051480	regulation of cytosolic calcium ion concentration	44/815	357/18866	3.81778e-10	7.69471e-09	6.08091e-09	CCR7/GPR65/CXCL10/CLIC2/CXCR6/MS4A1/CCL19/FPR1/PTGER4/PLCG2/CCL3/CD19/CCR2/CCL21/NMU/CXCL13/CXCR3/GPR174/PTPN6/PTK2B/PLN/P2RY6/LYN/JSRP1/JAK2/C3AR1/CD4/CORO1A/FPR3/CD52/PIK3CG/CXCL9/CXCR4/CMKLR1/P2RY8/CD38/LCK/FASLG/P2RY10/CCR5/CXCL11/PTPRC/CCR1/S1PR4	44
BP	GO:0045061	thymic T cell selection	11/815	22/18866	4.17154e-10	8.36843e-09	6.61332e-09	CCR7/CD3D/CD3G/CD74/CD3E/DOCK2/TOX/ZAP70/CARD11/CD28/PTPRC	11
BP	GO:0055074	calcium ion homeostasis	52/815	468/18866	4.30415e-10	8.5943e-09	6.79182e-09	CCR7/GPR65/CXCL10/CLIC2/CXCR6/MS4A1/CCL19/FPR1/PTGER4/PLCG2/CCL3/CD19/CCR2/CCL21/NMU/CXCL13/CXCR3/GPR174/PTPN6/PTK2B/CD40/PLN/P2RY6/LYN/JSRP1/CXCL12/JAK2/C3AR1/CD4/PRKCB/CORO1A/TFAP2B/FPR3/CD52/PIK3CG/CXCL9/CXCR4/CMKLR1/P2RY8/CD38/CCL8/S100A14/ATP2A3/LCK/FASLG/CCL5/P2RY10/CCR5/CXCL11/PTPRC/CCR1/S1PR4	52
BP	GO:0042267	natural killer cell mediated cytotoxicity	17/815	61/18866	4.8401e-10	9.61969e-09	7.60216e-09	LGALS9/HAVCR2/SLAMF6/HLA-B/PTPN6/SH2D1A/LAG3/SLAMF7/CORO1A/SERPINB4/HLA-F/RASGRP1/LILRB1/IL18/VAV1/HLA-E/GZMB	17
BP	GO:0032623	interleukin-2 production	16/815	54/18866	5.74987e-10	1.13752e-08	8.9895e-09	CD86/HAVCR2/CCR2/CLEC7A/TBX21/VSIG4/SASH3/CD4/GBP1/IL1B/FOXP3/FCER1G/CARD11/CD28/CD247/PTPRC	16
BP	GO:0043367	CD4-positive, alpha-beta T cell differentiation	19/815	78/18866	5.83108e-10	1.14829e-08	9.07463e-09	LGALS9/GPR183/CD86/CCL19/PTGER4/SLAMF6/TBX21/IFNG/PLA2G2D/SASH3/TOX/FOXP3/JAK3/SOCS1/RSAD2/NCKAP1L/IL18/SPN/IL12RB1	19
BP	GO:0010818	T cell chemotaxis	12/815	28/18866	6.26369e-10	1.22785e-08	9.70337e-09	GPR183/CXCL10/XCL2/CCL3/CCR2/CCL21/CXCL13/CXCR3/S100A7/PIK3CG/CCL5/CXCL11	12
BP	GO:0002221	pattern recognition receptor signaling pathway	31/815	201/18866	6.98521e-10	1.36307e-08	1.07719e-08	CLEC4E/CD14/SCIMP/TLR7/TLR4/HAVCR2/CD300LF/PTPN22/TLR2/DDX58/BTK/CYLD/FCN1/CD40/GFI1/LYN/TLR1/ITGAM/PIK3AP1/DDX60/TLR8/ITGB2/IFIH1/CTSS/CD300A/RSAD2/FCRL3/S100A14/TLR3/BIRC3/IRF1	31
BP	GO:0030890	positive regulation of B cell proliferation	14/815	41/18866	8.3845e-10	1.62872e-08	1.28713e-08	GPR183/TLR4/CD74/CD40/TNFSF13B/SASH3/TNFRSF13C/CARD11/VAV3/NCKAP1L/TNFRSF4/CD38/FCRL3/PTPRC	14
BP	GO:0070374	positive regulation of ERK1 and ERK2 cascade	32/815	215/18866	9.32957e-10	1.80414e-08	1.42576e-08	CCR7/LGALS9/CCL4/GPR183/SCIMP/XCL2/TLR4/HAVCR2/PLA2G5/PTPN22/CCL19/CCL3/CCL21/SLAMF1/CCL2/CD74/PTK2B/P2RY6/CSF1R/CCN2/HLA-DRB1/CD4/S100A7/RASGRP1/FGFR3/CCL8/MARCO/CCL5/CCL3L1/PTPRC/CCR1/CCL22	32
BP	GO:0032633	interleukin-4 production	13/815	35/18866	1.01401e-09	1.94337e-08	1.53579e-08	LGALS9/CD86/IL33/HAVCR2/CD3E/HLA-DRB1/PRKCQ/SASH3/FOXP3/FCER1G/CD28/ITK/HLA-E	13
BP	GO:0032735	positive regulation of interleukin-12 production	13/815	35/18866	1.01401e-09	1.94337e-08	1.53579e-08	CCR7/LGALS9/IDO1/SCIMP/LTB/TLR4/CCL19/TLR2/CLEC7A/CD40/IFNG/IRF8/TLR3	13
BP	GO:0045577	regulation of B cell differentiation	12/815	29/18866	1.02664e-09	1.95016e-08	1.54116e-08	NFAM1/INPP5D/BTK/CYLD/PTPN6/IKZF3/CARD11/NCKAP1L/SFRP1/FCRL3/SLAMF8/CD27	12
BP	GO:0050855	regulation of B cell receptor signaling pathway	12/815	29/18866	1.02664e-09	1.95016e-08	1.54116e-08	PRKCH/PTPN22/CD19/NFAM1/STAP1/PAX5/LYN/CD22/PRKCB/PLCL2/CD300A/FCRL3	12
BP	GO:0070228	regulation of lymphocyte apoptotic process	16/815	56/18866	1.04682e-09	1.97973e-08	1.56452e-08	LGALS9/HSH2D/IDO1/CD3G/PDCD1/BTK/CD74/LYN/IL7R/PRKCQ/DOCK8/CD274/GIMAP8/JAK3/CCL5/CD27	16
BP	GO:0042130	negative regulation of T cell proliferation	17/815	64/18866	1.10092e-09	2.07292e-08	1.63817e-08	LGALS9/IDO1/VSIR/CD86/HAVCR2/PTPN6/LILRB2/PLA2G2D/VSIG4/HLA-DRB1/IL2RA/CD274/FOXP3/LGALS7B/LILRB1/SPN/PDCD1LG2	17
BP	GO:0070227	lymphocyte apoptotic process	18/815	73/18866	1.33575e-09	2.50409e-08	1.97891e-08	LGALS9/HSH2D/IDO1/CD3G/PDCD1/BTK/CD74/LYN/IL7R/PRKCQ/IL2RA/DOCK8/CD274/GIMAP8/JAK3/FASLG/CCL5/CD27	18
BP	GO:0032753	positive regulation of interleukin-4 production	11/815	24/18866	1.36326e-09	2.54455e-08	2.01088e-08	LGALS9/CD86/IL33/HAVCR2/CD3E/PRKCQ/SASH3/FOXP3/FCER1G/CD28/HLA-E	11
BP	GO:0006874	cellular calcium ion homeostasis	50/815	456/18866	1.48095e-09	2.75226e-08	2.17503e-08	CCR7/GPR65/CXCL10/CLIC2/CXCR6/MS4A1/CCL19/FPR1/PTGER4/PLCG2/CCL3/CD19/CCR2/CCL21/NMU/CXCL13/CXCR3/GPR174/PTPN6/PTK2B/CD40/PLN/P2RY6/LYN/JSRP1/CXCL12/JAK2/C3AR1/CD4/PRKCB/CORO1A/FPR3/CD52/PIK3CG/CXCL9/CXCR4/CMKLR1/P2RY8/CD38/CCL8/ATP2A3/LCK/FASLG/CCL5/P2RY10/CCR5/CXCL11/PTPRC/CCR1/S1PR4	50
BP	GO:0032760	positive regulation of tumor necrosis factor production	15/815	50/18866	1.63992e-09	3.03457e-08	2.39813e-08	CLU/CD14/TLR4/CCL19/TLR2/CCL3/CD2/PTAFR/JAK2/SASH3/FCER1G/RASGRP1/HLA-E/TLR3/PTPRC	15
BP	GO:0045123	cellular extravasation	17/815	67/18866	2.38208e-09	4.38896e-08	3.46847e-08	SELP/SELL/PTGER4/CCR2/CCL21/CCL2/PTAFR/CXCL12/ITGB7/VCAM1/JAML/ITGAL/ITGB2/SELPLG/PIK3CG/GCNT1/SPN	17
BP	GO:0031663	lipopolysaccharide-mediated signaling pathway	16/815	59/18866	2.44187e-09	4.47988e-08	3.54032e-08	LY86/CD14/SCIMP/TLR4/PTPN22/CD180/TLR2/CCL3/CCL2/LYN/PTAFR/HCK/IL1B/CD6/IL18/CCL5	16
BP	GO:0048525	negative regulation of viral process	21/815	104/18866	2.94098e-09	5.3726e-08	4.24581e-08	BST2/CCL4/APOBEC3G/OASL/IFITM1/SLPI/APOBEC3H/CCL3/OAS1/FCN1/APOBEC3D/RESF1/MX1/OAS2/IFIT1/STAT1/PTX3/RSAD2/ISG15/CCL8/CCL5	21
BP	GO:0019058	viral life cycle	41/815	341/18866	3.19161e-09	5.80576e-08	4.58812e-08	LAMP3/BST2/LGALS9/MRC1/APOBEC3G/OASL/IFITM1/SLPI/CXCR6/CR2/APOBEC3H/CD86/NECTIN4/OAS1/SLAMF1/CCL2/FCN1/CD74/APOBEC3D/RESF1/ITGB7/TRIM22/MX1/OAS2/HLA-DRB1/IFIT1/CD4/PTX3/SELPLG/NECTIN1/CXCR4/CD28/RSAD2/ISG15/TNFRSF4/CCL8/CCL5/CD209/SERPINB3/SIGLEC1/CCR5	41
BP	GO:0090025	regulation of monocyte chemotaxis	11/815	26/18866	3.89723e-09	7.05942e-08	5.57885e-08	CXCL10/CCR2/PLA2G7/LYN/CXCL12/AIF1/S100A7/S100A14/CCL5/CCR1/SLAMF8	11
BP	GO:0032673	regulation of interleukin-4 production	12/815	32/18866	3.96221e-09	7.11705e-08	5.6244e-08	LGALS9/CD86/IL33/HAVCR2/CD3E/HLA-DRB1/PRKCQ/SASH3/FOXP3/FCER1G/CD28/HLA-E	12
BP	GO:0045589	regulation of regulatory T cell differentiation	12/815	32/18866	3.96221e-09	7.11705e-08	5.6244e-08	LGALS9/VSIR/IFNG/LILRB2/LAG3/IL2RA/LILRB4/FOXP3/SOCS1/CD28/TNFRSF18/IRF1	12
BP	GO:0050729	positive regulation of inflammatory response	26/815	158/18866	4.08597e-09	7.30878e-08	5.77591e-08	CCR7/IDO1/TLR7/TLR4/IL33/PTGER4/TLR2/CCL3/CCR2/CLEC7A/STAP1/BTK/LILRA5/C3/PLA2G7/IFNG/JAK2/IL1B/PIK3CG/CD6/FCER1G/CD28/IL18/HLA-E/TLR3/GBP5	26
BP	GO:0045071	negative regulation of viral genome replication	16/815	61/18866	4.16243e-09	7.41465e-08	5.85958e-08	BST2/APOBEC3G/OASL/IFITM1/SLPI/APOBEC3H/OAS1/APOBEC3D/RESF1/MX1/OAS2/IFIT1/RSAD2/ISG15/CCL8/CCL5	16
BP	GO:0034612	response to tumor necrosis factor	39/815	320/18866	5.28256e-09	9.37109e-08	7.4057e-08	UBD/CCL4/CD14/XCL2/GBP3/LTB/TNFRSF17/CCL19/CCL3/TNFRSF25/CCL21/CYLD/PSMB9/CCL2/PTK2B/CD40/TNFSF13B/GCH1/JAK2/STAT1/GBP1/GBP2/AIM2/TNFRSF13C/SFRP1/TNFRSF4/TNFRSF9/CCL8/TNFRSF18/PSMB10/TCL1A/TMSB4X/CCL5/TNFRSF11B/BIRC3/CCL3L1/CCL22/TNFRSF1B/CD27	39
BP	GO:0032757	positive regulation of interleukin-8 production	15/815	54/18866	5.36439e-09	9.47709e-08	7.48946e-08	LGALS9/CD14/TLR7/TLR4/TLR2/APOA2/CLEC7A/DDX58/CD2/FCN1/CD74/TLR1/TLR8/IL1B/TLR3	15
BP	GO:0045824	negative regulation of innate immune response	16/815	62/18866	5.38752e-09	9.47894e-08	7.49092e-08	LGALS9/HAVCR2/PARP14/SERPING1/HLA-B/NMI/NLRC3/VSIG4/NLRC5/SERPINB4/CD96/HLA-F/LILRB1/HLA-E/SAMHD1/SLAMF8	16
BP	GO:1901623	regulation of lymphocyte chemotaxis	11/815	27/18866	6.32047e-09	1.1075e-07	8.75226e-08	CCL4/CXCL10/XCL2/CCL3/CCR2/CCL21/CXCL13/CCL2/PTK2B/S100A7/CCL5	11
BP	GO:2000514	regulation of CD4-positive, alpha-beta T cell activation	16/815	63/18866	6.93492e-09	1.21023e-07	9.56408e-08	LGALS9/VSIR/CD86/CCL19/TBX21/IFNG/PRKCQ/SASH3/CD274/FOXP3/JAK3/LGALS7B/SOCS1/NCKAP1L/IL18/IL12RB1	16
BP	GO:0019722	calcium-mediated signaling	31/815	222/18866	8.16775e-09	1.41905e-07	1.12144e-07	CCR7/SELP/CCL4/CLIC2/CXCR6/PLCG2/CCL3/CCR2/BTK/CALML3/CXCR3/PTK2B/PLN/CD3E/P2RY6/JSRP1/CD22/TBC1D10C/VCAM1/CD4/GBP1/ZAP70/LAT2/PLEK/CXCR4/CMKLR1/SLA2/CCR5/PTPRC/CCR1/CALML5	31
BP	GO:0002224	toll-like receptor signaling pathway	25/815	152/18866	8.19765e-09	1.41905e-07	1.12144e-07	CD14/SCIMP/TLR7/TLR4/HAVCR2/CD300LF/PTPN22/TLR2/BTK/CD40/GFI1/LYN/TLR1/ITGAM/PIK3AP1/TLR8/ITGB2/CTSS/CD300A/RSAD2/FCRL3/S100A14/TLR3/BIRC3/IRF1	25
BP	GO:0002573	myeloid leukocyte differentiation	30/815	210/18866	8.31184e-09	1.43304e-07	1.13249e-07	UBD/CCR7/GPR183/TLR4/IL34/CCL19/TLR2/CCL3/INPP5D/EVI2B/TYROBP/CD74/BATF2/IFNG/SPI1/LYN/CSF1R/HLA-DRB1/HCLS1/CD4/LILRB4/C1QC/FCER1G/SFRP1/LILRB1/TLR3/CSF1/OSCAR/CCR1/MMP9	30
BP	GO:2000401	regulation of lymphocyte migration	16/815	64/18866	8.87959e-09	1.5248e-07	1.20501e-07	CCL4/CXCL10/C10orf99/XCL2/CCL3/CCR2/CCL21/CXCL13/CCL2/PTK2B/CXCL12/DOCK8/AIF1/S100A7/SPN/CCL5	16
BP	GO:0002643	regulation of tolerance induction	9/815	17/18866	8.92374e-09	1.52628e-07	1.20617e-07	IDO1/HAVCR2/PDCD1/HLA-B/CD3E/LILRB2/IL2RA/CD274/FOXP3	9
BP	GO:0002335	mature B cell differentiation	11/815	28/18866	1.00049e-08	1.7044e-07	1.34694e-07	POU2F2/GPR183/PLCG2/CD19/PTK2B/POU2AF1/DOCK11/PLCL2/ITM2A/MFNG/SLAMF8	11
BP	GO:0032663	regulation of interleukin-2 production	14/815	49/18866	1.16404e-08	1.97518e-07	1.56093e-07	CD86/HAVCR2/CCR2/CLEC7A/TBX21/VSIG4/SASH3/CD4/GBP1/IL1B/FOXP3/CARD11/CD28/PTPRC	14
BP	GO:0002707	negative regulation of lymphocyte mediated immunity	13/815	42/18866	1.32355e-08	2.23701e-07	1.76784e-07	LGALS9/HAVCR2/HLA-B/PTPN6/TBX21/IL7R/SERPINB4/FOXP3/CD96/HLA-F/LILRB1/HLA-E/PTPRC	13
BP	GO:0050901	leukocyte tethering or rolling	11/815	29/18866	1.54916e-08	2.60806e-07	2.06107e-07	SELP/SELL/CCR2/CCL21/PTAFR/CXCL12/ITGB7/VCAM1/SELPLG/GCNT1/SPN	11
BP	GO:0030099	myeloid cell differentiation	46/815	431/18866	1.57244e-08	2.63691e-07	2.08387e-07	UBD/CCR7/GPR183/IKZF1/TLR4/IL34/CCL19/TLR2/CCL3/CSF3R/GPR171/INPP5D/FLI1/EVI2B/TYROBP/PTPN6/CD74/PTK2B/BATF2/IFNG/SPI1/LYN/CSF1R/JAK2/HLA-DRB1/PRKCQ/HCLS1/STAT1/CD4/LILRB4/PRKCB/IRF8/JAK3/C1QC/FCER1G/NCKAP1L/SFRP1/ISG15/LILRB1/GP1BA/TLR3/CSF1/OSCAR/CCR1/B2M/MMP9	46
BP	GO:1903900	regulation of viral life cycle	25/815	157/18866	1.60922e-08	2.68623e-07	2.12285e-07	LAMP3/BST2/LGALS9/APOBEC3G/OASL/IFITM1/SLPI/APOBEC3H/OAS1/FCN1/CD74/APOBEC3D/RESF1/TRIM22/MX1/OAS2/HLA-DRB1/IFIT1/CD4/PTX3/CD28/RSAD2/ISG15/CCL8/CCL5	25
BP	GO:0070372	regulation of ERK1 and ERK2 cascade	37/815	306/18866	1.61436e-08	2.68623e-07	2.12285e-07	CCR7/LGALS9/CCL4/GPR183/SCIMP/XCL2/TLR4/HAVCR2/PLA2G5/PTPN22/CCL19/CCL3/CCL21/SLAMF1/CCL2/PTPN6/CD74/PTK2B/P2RY6/LYN/CSF1R/TBC1D10C/CCN2/HLA-DRB1/CD4/GBP1/S100A7/IL1B/RASGRP1/FGFR3/CCL8/MARCO/CCL5/CCL3L1/PTPRC/CCR1/CCL22	37
BP	GO:0050792	regulation of viral process	30/815	217/18866	1.79434e-08	2.97417e-07	2.3504e-07	LAMP3/BST2/LGALS9/CCL4/APOBEC3G/OASL/IFITM1/SLPI/APOBEC3H/CCL3/OAS1/FCN1/CD74/APOBEC3D/CSF1R/RESF1/TRIM22/MX1/OAS2/HLA-DRB1/IFIT1/STAT1/CD4/PTX3/CXCR4/CD28/RSAD2/ISG15/CCL8/CCL5	30
BP	GO:0072503	cellular divalent inorganic cation homeostasis	50/815	492/18866	1.8567e-08	3.06569e-07	2.42273e-07	CCR7/GPR65/CXCL10/CLIC2/CXCR6/MS4A1/CCL19/FPR1/PTGER4/PLCG2/CCL3/CD19/CCR2/CCL21/NMU/CXCL13/CXCR3/GPR174/PTPN6/PTK2B/CD40/PLN/P2RY6/LYN/JSRP1/CXCL12/JAK2/C3AR1/CD4/PRKCB/CORO1A/FPR3/CD52/PIK3CG/CXCL9/CXCR4/CMKLR1/P2RY8/CD38/CCL8/ATP2A3/LCK/FASLG/CCL5/P2RY10/CCR5/CXCL11/PTPRC/CCR1/S1PR4	50
BP	GO:0002701	negative regulation of production of molecular mediator of immune response	12/815	36/18866	1.87225e-08	3.071e-07	2.42692e-07	BST2/IL33/APOA2/TBX21/CD22/SPINK5/FOXP3/CD96/JAK3/HLA-F/LILRB1/FCRL3	12
BP	GO:0033077	T cell differentiation in thymus	17/815	76/18866	1.87422e-08	3.071e-07	2.42692e-07	CCR7/CD3D/CD3G/CD74/CD3E/BCL11B/IL7R/DOCK2/TOX/IL1B/ZAP70/FOXP3/CARD11/CD28/RASGRP1/PTPRC/B2M	17
BP	GO:0043903	regulation of symbiotic process	31/815	231/18866	2.11512e-08	3.45254e-07	2.72844e-07	LAMP3/BST2/LGALS9/CCL4/APOBEC3G/OASL/IFITM1/SLPI/APOBEC3H/KRT6A/CCL3/OAS1/FCN1/CD74/APOBEC3D/CSF1R/RESF1/TRIM22/MX1/OAS2/HLA-DRB1/IFIT1/STAT1/CD4/PTX3/CXCR4/CD28/RSAD2/ISG15/CCL8/CCL5	31
BP	GO:1903901	negative regulation of viral life cycle	18/815	86/18866	2.18409e-08	3.55162e-07	2.80674e-07	BST2/APOBEC3G/OASL/IFITM1/SLPI/APOBEC3H/OAS1/FCN1/APOBEC3D/RESF1/MX1/OAS2/IFIT1/PTX3/RSAD2/ISG15/CCL8/CCL5	18
BP	GO:0071356	cellular response to tumor necrosis factor	36/815	297/18866	2.36646e-08	3.83367e-07	3.02964e-07	CCL4/XCL2/GBP3/LTB/TNFRSF17/CCL19/CCL3/TNFRSF25/CCL21/CYLD/PSMB9/CCL2/PTK2B/CD40/TNFSF13B/JAK2/STAT1/GBP1/GBP2/AIM2/TNFRSF13C/SFRP1/TNFRSF4/TNFRSF9/CCL8/TNFRSF18/PSMB10/TCL1A/TMSB4X/CCL5/TNFRSF11B/BIRC3/CCL3L1/CCL22/TNFRSF1B/CD27	36
BP	GO:0019883	antigen processing and presentation of endogenous antigen	10/815	24/18866	2.42143e-08	3.89333e-07	3.07678e-07	TAP1/HLA-B/CD74/CD1D/ERAP2/CD1C/HLA-F/HLA-C/HLA-E/B2M	10
BP	GO:0031342	negative regulation of cell killing	10/815	24/18866	2.42143e-08	3.89333e-07	3.07678e-07	LGALS9/HAVCR2/KRT6A/HLA-B/IL7R/SERPINB4/HLA-F/LILRB1/HLA-E/PTPRC	10
BP	GO:0042088	T-helper 1 type immune response	13/815	44/18866	2.48518e-08	3.98093e-07	3.14601e-07	EBI3/TLR4/IL33/HAVCR2/CCL19/CCR2/HLA-DRB1/IL1B/JAK3/IL18/SPN/IL12RB1/IL18BP	13
BP	GO:0070371	ERK1 and ERK2 cascade	38/815	325/18866	2.57606e-08	4.11117e-07	3.24893e-07	CCR7/LGALS9/CCL4/GPR183/SCIMP/XCL2/TLR4/HAVCR2/PLA2G5/PTPN22/CCL19/PTGER4/CCL3/CCL21/SLAMF1/CCL2/PTPN6/CD74/PTK2B/P2RY6/LYN/CSF1R/TBC1D10C/CCN2/HLA-DRB1/CD4/GBP1/S100A7/IL1B/RASGRP1/FGFR3/CCL8/MARCO/CCL5/CCL3L1/PTPRC/CCR1/CCL22	38
BP	GO:0032732	positive regulation of interleukin-1 production	15/815	60/18866	2.58784e-08	4.11466e-07	3.25169e-07	LGALS9/TLR4/IGHD/HAVCR2/CCL19/CCL3/CLEC7A/TYROBP/LILRA5/IFNG/JAK2/PYHIN1/TLR8/AIM2/MNDA	15
BP	GO:0071622	regulation of granulocyte chemotaxis	14/815	52/18866	2.70269e-08	4.28141e-07	3.38348e-07	CCR7/IL34/CCL19/CCL21/RAC2/CD74/CSF1R/C3AR1/S100A7/CMKLR1/NCKAP1L/S100A14/CSF1/CCL5	14
BP	GO:0001771	immunological synapse formation	8/815	14/18866	2.7933e-08	4.39254e-07	3.4713e-07	CCR7/HAVCR2/CCL19/CCL21/DOCK8/DOCK2/CD6/PRF1	8
BP	GO:0045059	positive thymic T cell selection	8/815	14/18866	2.7933e-08	4.39254e-07	3.4713e-07	CD3D/CD3G/CD74/CD3E/DOCK2/TOX/ZAP70/PTPRC	8
BP	GO:0002291	T cell activation via T cell receptor contact with antigen bound to MHC molecule on antigen presenting cell	7/815	10/18866	2.93113e-08	4.59246e-07	3.62929e-07	LGALS9/HAVCR2/FGL2/ITGAL/APBB1IP/LILRB1/HLA-DMB	7
BP	GO:0051209	release of sequestered calcium ion into cytosol	21/815	118/18866	3.09688e-08	4.83451e-07	3.82057e-07	CCR7/CXCL10/CLIC2/CCL19/PLCG2/CCL3/CD19/CCL21/PTPN6/PTK2B/PLN/P2RY6/LYN/JSRP1/CORO1A/CXCL9/LCK/FASLG/CCR5/CXCL11/PTPRC	21
BP	GO:0090026	positive regulation of monocyte chemotaxis	9/815	19/18866	3.13593e-08	4.87773e-07	3.85472e-07	CXCL10/CCR2/PLA2G7/CXCL12/AIF1/S100A7/S100A14/CCL5/CCR1	9
BP	GO:0045576	mast cell activation	15/815	61/18866	3.29596e-08	5.10815e-07	4.03682e-07	MILR1/LGALS9/FGR/CD300LF/BTK/RAC2/LYN/CD84/LAT2/PIK3CG/FCER1G/CD300A/RASGRP1/LCP2/RHOH	15
BP	GO:0002832	negative regulation of response to biotic stimulus	19/815	98/18866	3.33071e-08	5.14344e-07	4.06471e-07	LGALS9/HAVCR2/PARP14/SERPING1/HLA-B/NMI/NLRC3/SPINK5/VSIG4/NLRC5/IL2RA/FGL2/SERPINB4/CD96/HLA-F/LILRB1/HLA-E/SAMHD1/SLAMF8	19
BP	GO:0002715	regulation of natural killer cell mediated immunity	13/815	45/18866	3.35751e-08	5.16623e-07	4.08272e-07	LGALS9/HAVCR2/SLAMF6/HLA-B/SH2D1A/LAG3/SERPINB4/CD96/HLA-F/RASGRP1/LILRB1/VAV1/HLA-E	13
BP	GO:0050858	negative regulation of antigen receptor-mediated signaling pathway	11/815	31/18866	3.50208e-08	5.35033e-07	4.22821e-07	PTPN22/PTPN6/UBASH3A/SH2D1A/CD22/LILRB4/GBP1/PLCL2/CD300A/FCRL3/SLA2	11
BP	GO:2000406	positive regulation of T cell migration	11/815	31/18866	3.50208e-08	5.35033e-07	4.22821e-07	CXCL10/XCL2/CCR2/CCL21/CXCL13/CXCL12/DOCK8/AIF1/S100A7/SPN/CCL5	11
BP	GO:0051283	negative regulation of sequestering of calcium ion	21/815	119/18866	3.61004e-08	5.49572e-07	4.3431e-07	CCR7/CXCL10/CLIC2/CCL19/PLCG2/CCL3/CD19/CCL21/PTPN6/PTK2B/PLN/P2RY6/LYN/JSRP1/CORO1A/CXCL9/LCK/FASLG/CCR5/CXCL11/PTPRC	21
BP	GO:0032689	negative regulation of interferon-gamma production	12/815	38/18866	3.73922e-08	5.67225e-07	4.48261e-07	LGALS9/TLR4/VSIR/IL33/HAVCR2/HLA-DRB1/CD274/FOXP3/CD96/LGALS7B/LILRB1/PDCD1LG2	12
BP	GO:0002292	T cell differentiation involved in immune response	16/815	71/18866	4.3835e-08	6.62618e-07	5.23647e-07	CLEC4E/LGALS9/GPR183/CD86/CCL19/PTGER4/SLAMF6/TBX21/IFNG/FGL2/FOXP3/JAK3/FCER1G/IL18/SPN/IL12RB1	16
BP	GO:0051282	regulation of sequestering of calcium ion	21/815	121/18866	4.87957e-08	7.35018e-07	5.80863e-07	CCR7/CXCL10/CLIC2/CCL19/PLCG2/CCL3/CD19/CCL21/PTPN6/PTK2B/PLN/P2RY6/LYN/JSRP1/CORO1A/CXCL9/LCK/FASLG/CCR5/CXCL11/PTPRC	21
BP	GO:0050869	negative regulation of B cell activation	11/815	32/18866	5.12896e-08	7.69882e-07	6.08415e-07	SAMSN1/INPP5D/BTK/TYROBP/LYN/TBC1D10C/BANK1/FOXP3/CD300A/SFRP1/MNDA	11
BP	GO:0001911	negative regulation of leukocyte mediated cytotoxicity	9/815	20/18866	5.48315e-08	8.17333e-07	6.45914e-07	LGALS9/HAVCR2/HLA-B/IL7R/SERPINB4/HLA-F/LILRB1/HLA-E/PTPRC	9
BP	GO:0002577	regulation of antigen processing and presentation	9/815	20/18866	5.48315e-08	8.17333e-07	6.45914e-07	CCR7/CCL19/HLA-DOA/CCL21/CD74/HLA-DOB/LILRB2/WAS/FGL2	9
BP	GO:0046718	viral entry into host cell	22/815	134/18866	6.62249e-08	9.83748e-07	7.77427e-07	LGALS9/MRC1/IFITM1/CR2/CD86/NECTIN4/SLAMF1/FCN1/CD74/ITGB7/TRIM22/HLA-DRB1/CD4/PTX3/SELPLG/NECTIN1/CXCR4/TNFRSF4/CD209/SERPINB3/SIGLEC1/CCR5	22
BP	GO:0048872	homeostasis of number of cells	32/815	256/18866	6.90741e-08	1.02253e-06	8.08079e-07	CCR7/LGALS9/SLC40A1/GPR183/IKZF1/TNFRSF17/CCR2/INPP5D/CYLD/GPR174/CD74/TNFSF13B/DOCK11/SPI1/LYN/JAK2/IL7R/HCLS1/SASH3/IL2RA/STAT1/CORO1A/FOXP3/TNFRSF13C/JAK3/FCER1G/CARD11/NCKAP1L/ISG15/AMPD3/CSF1/B2M	32
BP	GO:0051208	sequestering of calcium ion	21/815	124/18866	7.57054e-08	1.11685e-06	8.82614e-07	CCR7/CXCL10/CLIC2/CCL19/PLCG2/CCL3/CD19/CCL21/PTPN6/PTK2B/PLN/P2RY6/LYN/JSRP1/CORO1A/CXCL9/LCK/FASLG/CCR5/CXCL11/PTPRC	21
BP	GO:0002495	antigen processing and presentation of peptide antigen via MHC class II	19/815	103/18866	7.70546e-08	1.12913e-06	8.92314e-07	HLA-DRA/HLA-DOA/HLA-DPB1/HLA-DQB2/HLA-DQA2/CD74/HLA-DOB/HLA-DQB1/HLA-DQA1/LAG3/HLA-DRB1/FCER1G/CTSS/HLA-DMA/HLA-DRB5/HLA-DMB/MARCHF1/HLA-DPA1/CTSV	19
BP	GO:0045060	negative thymic T cell selection	7/815	11/18866	7.75895e-08	1.12913e-06	8.92314e-07	CCR7/CD74/CD3E/DOCK2/ZAP70/CD28/PTPRC	7
BP	GO:0097048	dendritic cell apoptotic process	7/815	11/18866	7.75895e-08	1.12913e-06	8.92314e-07	CCR7/LGALS9/CCL19/CCL21/LYN/CXCL12/LILRB1	7
BP	GO:2000668	regulation of dendritic cell apoptotic process	7/815	11/18866	7.75895e-08	1.12913e-06	8.92314e-07	CCR7/LGALS9/CCL19/CCL21/LYN/CXCL12/LILRB1	7
BP	GO:0032677	regulation of interleukin-8 production	18/815	93/18866	7.84382e-08	1.13379e-06	8.96e-07	LGALS9/CD14/TLR7/TLR4/PTPN22/TLR2/APOA2/CLEC7A/DDX58/CD2/FCN1/CD74/TLR1/TLR8/IL1B/TLR3/TMSB4X/PTPRC	18
BP	GO:1904894	positive regulation of receptor signaling pathway via STAT	18/815	93/18866	7.84382e-08	1.13379e-06	8.96e-07	IL10RA/PARP14/CYP1B1/PTK2B/CD40/IFNG/LYN/CSF1R/JAK2/IL7R/HCLS1/SOCS1/CD300A/FGFR3/TNFRSF18/IL18/CCL5/PARP9	18
BP	GO:0044409	entry into host	23/815	147/18866	8.38111e-08	1.20739e-06	9.54161e-07	LGALS9/MRC1/IFITM1/CR2/CD86/KRT6A/NECTIN4/SLAMF1/FCN1/CD74/ITGB7/TRIM22/HLA-DRB1/CD4/PTX3/SELPLG/NECTIN1/CXCR4/TNFRSF4/CD209/SERPINB3/SIGLEC1/CCR5	23
BP	GO:0032479	regulation of type I interferon production	21/815	125/18866	8.73532e-08	1.25421e-06	9.91162e-07	CD14/TLR7/UBE2L6/TLR4/HAVCR2/PTPN22/TLR2/PLCG2/DDX58/CYLD/NMI/NLRC3/NLRC5/STAT1/TLR8/IFIH1/ISG15/UBA7/LILRB1/TLR3/IRF1	21
BP	GO:0002504	antigen processing and presentation of peptide or polysaccharide antigen via MHC class II	19/815	104/18866	9.05192e-08	1.29533e-06	1.02366e-06	HLA-DRA/HLA-DOA/HLA-DPB1/HLA-DQB2/HLA-DQA2/CD74/HLA-DOB/HLA-DQB1/HLA-DQA1/LAG3/HLA-DRB1/FCER1G/CTSS/HLA-DMA/HLA-DRB5/HLA-DMB/MARCHF1/HLA-DPA1/CTSV	19
BP	GO:0140131	positive regulation of lymphocyte chemotaxis	9/815	21/18866	9.22789e-08	1.31555e-06	1.03964e-06	CCL4/XCL2/CCL3/CCR2/CCL21/CXCL13/PTK2B/S100A7/CCL5	9
BP	GO:0036037	CD8-positive, alpha-beta T cell activation	10/815	27/18866	9.2545e-08	1.31555e-06	1.03964e-06	VSIR/PTPN22/CLEC4A/CD274/TOX/SOCS1/NCKAP1L/LILRB1/HLA-E/IRF1	10
BP	GO:0042269	regulation of natural killer cell mediated cytotoxicity	12/815	41/18866	9.67874e-08	1.37131e-06	1.08371e-06	LGALS9/HAVCR2/SLAMF6/HLA-B/SH2D1A/LAG3/SERPINB4/HLA-F/RASGRP1/LILRB1/VAV1/HLA-E	12
BP	GO:0019730	antimicrobial humoral response	22/815	137/18866	9.94704e-08	1.40469e-06	1.11009e-06	CLU/CXCL10/SLPI/KLK5/KRT6A/IGHA2/PRSS3/CXCL13/RNASE6/IGHA1/IGHM/SPINK5/LYZ/S100A7/JCHAIN/CXCL9/GNLY/PI3/KLK7/IGKV3-20/HLA-E/CXCL11	22
BP	GO:0070231	T cell apoptotic process	13/815	49/18866	1.02888e-07	1.44819e-06	1.14446e-06	LGALS9/IDO1/PDCD1/IL7R/PRKCQ/IL2RA/DOCK8/CD274/GIMAP8/JAK3/FASLG/CCL5/CD27	13
BP	GO:0002888	positive regulation of myeloid leukocyte mediated immunity	11/815	34/18866	1.05058e-07	1.46911e-06	1.16099e-06	FGR/DDX58/STAP1/BTK/TYROBP/C3/ITGAM/PTAFR/ITGB2/FCER1G/HLA-E	11
BP	GO:0070232	regulation of T cell apoptotic process	11/815	34/18866	1.05058e-07	1.46911e-06	1.16099e-06	LGALS9/IDO1/PDCD1/IL7R/PRKCQ/DOCK8/CD274/GIMAP8/JAK3/CCL5/CD27	11
BP	GO:1902106	negative regulation of leukocyte differentiation	19/815	105/18866	1.06111e-07	1.47901e-06	1.16882e-06	TLR4/CCL3/TMEM176A/INPP5D/CD74/TBX21/LYN/LAG3/LILRB4/FGL2/FOXP3/JAK3/C1QC/SOCS1/SFRP1/LILRB1/TLR3/TMEM176B/IRF1	19
BP	GO:0051770	positive regulation of nitric-oxide synthase biosynthetic process	8/815	16/18866	1.10805e-07	1.53943e-06	1.21657e-06	TLR4/IL33/TLR2/CCL2/IFNG/FCER2/JAK2/STAT1	8
BP	GO:0014066	regulation of phosphatidylinositol 3-kinase signaling	21/815	127/18866	1.15748e-07	1.59777e-06	1.26267e-06	SELP/FGR/PPP1R16B/HGF/PIK3R5/NCF1/CRNN/PTPN6/LYN/PIK3AP1/NLRC3/JAK2/HCLS1/SEMA4D/HCST/PIK3CG/CD28/PIK3IP1/RASGRP1/IL18/CCL5	21
BP	GO:0032606	type I interferon production	21/815	127/18866	1.15748e-07	1.59777e-06	1.26267e-06	CD14/TLR7/UBE2L6/TLR4/HAVCR2/PTPN22/TLR2/PLCG2/DDX58/CYLD/NMI/NLRC3/NLRC5/STAT1/TLR8/IFIH1/ISG15/UBA7/LILRB1/TLR3/IRF1	21
BP	GO:0043551	regulation of phosphatidylinositol 3-kinase activity	14/815	58/18866	1.2175e-07	1.67523e-06	1.32389e-06	CCR7/FGR/CCL19/CD19/CCL21/PIK3R5/PTK2B/LYN/SOCS1/VAV3/PIK3IP1/FGFR3/SLA2/AGAP2	14
BP	GO:0018108	peptidyl-tyrosine phosphorylation	40/815	374/18866	1.29622e-07	1.77784e-06	1.40498e-06	FGR/IL34/HGF/PARP14/SAMSN1/STAP1/BTK/NCF1/PTPN6/CD74/PTK2B/FCGR1A/CD40/LILRA5/IFNG/CD3E/LYN/SLA/CSF1R/HCK/JAK2/BANK1/HCLS1/CD4/ITGB2/ZAP70/SEMA4D/JAK3/SOCS1/CD300A/SFRP1/FGFR3/TNFRSF18/IL18/ITK/LCK/CCL5/PARP9/PTPRC/BMX	40
BP	GO:0001776	leukocyte homeostasis	17/815	86/18866	1.30112e-07	1.77889e-06	1.4058e-06	LGALS9/SLC40A1/GPR183/TNFRSF17/CCR2/GPR174/CD74/TNFSF13B/DOCK11/LYN/IL2RA/CORO1A/FOXP3/TNFRSF13C/JAK3/FCER1G/NCKAP1L	17
BP	GO:0002711	positive regulation of T cell mediated immunity	13/815	50/18866	1.33581e-07	1.82052e-06	1.43871e-06	HLA-B/CD1D/SASH3/IL1B/FOXP3/CD1C/HLA-F/RSAD2/IL18/HLA-E/IL12RB1/PTPRC/B2M	13
BP	GO:0018212	peptidyl-tyrosine modification	40/815	377/18866	1.60529e-07	2.18086e-06	1.72347e-06	FGR/IL34/HGF/PARP14/SAMSN1/STAP1/BTK/NCF1/PTPN6/CD74/PTK2B/FCGR1A/CD40/LILRA5/IFNG/CD3E/LYN/SLA/CSF1R/HCK/JAK2/BANK1/HCLS1/CD4/ITGB2/ZAP70/SEMA4D/JAK3/SOCS1/CD300A/SFRP1/FGFR3/TNFRSF18/IL18/ITK/LCK/CCL5/PARP9/PTPRC/BMX	40
BP	GO:0050856	regulation of T cell receptor signaling pathway	12/815	43/18866	1.73556e-07	2.3504e-06	1.85745e-06	CCR7/PTPN22/CYLD/PTPN6/UBASH3A/SH2D1A/LILRB4/GBP1/CARD11/CD300A/SLA2/LCK	12
BP	GO:0002517	T cell tolerance induction	7/815	12/18866	1.7925e-07	2.41229e-06	1.90636e-06	IDO1/ICOS/HLA-B/CD3E/LILRB2/IL2RA/FOXP3	7
BP	GO:0043383	negative T cell selection	7/815	12/18866	1.7925e-07	2.41229e-06	1.90636e-06	CCR7/CD74/CD3E/DOCK2/ZAP70/CD28/PTPRC	7
BP	GO:0002716	negative regulation of natural killer cell mediated immunity	8/815	17/18866	2.01365e-07	2.688e-06	2.12424e-06	LGALS9/HAVCR2/HLA-B/SERPINB4/CD96/HLA-F/LILRB1/HLA-E	8
BP	GO:0032695	negative regulation of interleukin-12 production	8/815	17/18866	2.01365e-07	2.688e-06	2.12424e-06	CCR7/SLAMF1/LILRA5/TLR8/JAK3/CMKLR1/LILRB1/TIGIT	8
BP	GO:0060401	cytosolic calcium ion transport	25/815	178/18866	2.01615e-07	2.688e-06	2.12424e-06	CCR7/CXCL10/CLIC2/MS4A1/CCL19/PLCG2/CCL3/CD19/CCL21/PTPN6/PTK2B/PLN/P2RY6/LYN/JSRP1/CCN2/CD4/CORO1A/CXCL9/ATP2A3/LCK/FASLG/CCR5/CXCL11/PTPRC	25
BP	GO:2000516	positive regulation of CD4-positive, alpha-beta T cell activation	11/815	36/18866	2.03812e-07	2.70886e-06	2.14074e-06	LGALS9/CD86/CCL19/IFNG/PRKCQ/SASH3/FOXP3/SOCS1/NCKAP1L/IL18/IL12RB1	11
BP	GO:0019886	antigen processing and presentation of exogenous peptide antigen via MHC class II	18/815	99/18866	2.12261e-07	2.81246e-06	2.22261e-06	HLA-DRA/HLA-DOA/HLA-DPB1/HLA-DQB2/HLA-DQA2/CD74/HLA-DOB/HLA-DQB1/HLA-DQA1/LAG3/HLA-DRB1/FCER1G/CTSS/HLA-DMA/HLA-DRB5/HLA-DMB/HLA-DPA1/CTSV	18
BP	GO:0097028	dendritic cell differentiation	12/815	44/18866	2.29321e-07	3.01986e-06	2.3865e-06	UBD/CCR7/LGALS9/CCL19/TMEM176A/HLA-B/BATF2/LILRB2/SPI1/LYN/LILRB1/TMEM176B	12
BP	GO:2000404	regulation of T cell migration	12/815	44/18866	2.29321e-07	3.01986e-06	2.3865e-06	CXCL10/C10orf99/XCL2/CCR2/CCL21/CXCL13/CXCL12/DOCK8/AIF1/S100A7/SPN/CCL5	12
BP	GO:0002312	B cell activation involved in immune response	16/815	80/18866	2.56519e-07	3.3677e-06	2.66139e-06	GPR183/TLR4/CD180/PLCG2/CD19/PTK2B/TBX21/CD40/POU2AF1/DOCK11/FOXP3/PLCL2/ITM2A/CD28/MFNG/PTPRC	16
BP	GO:0046427	positive regulation of receptor signaling pathway via JAK-STAT	17/815	90/18866	2.59755e-07	3.39978e-06	2.68674e-06	IL10RA/PARP14/CYP1B1/PTK2B/CD40/IFNG/LYN/CSF1R/JAK2/HCLS1/SOCS1/CD300A/FGFR3/TNFRSF18/IL18/CCL5/PARP9	17
BP	GO:0032731	positive regulation of interleukin-1 beta production	13/815	53/18866	2.80899e-07	3.65423e-06	2.88783e-06	LGALS9/TLR4/CCL19/CCL3/CLEC7A/TYROBP/LILRA5/IFNG/JAK2/PYHIN1/TLR8/AIM2/MNDA	13
BP	GO:0061756	leukocyte adhesion to vascular endothelial cell	13/815	53/18866	2.80899e-07	3.65423e-06	2.88783e-06	SELP/SELL/CCR2/CCL21/PTAFR/CXCL12/ITGB7/VCAM1/ITGB2/SELPLG/GCNT1/SPN/ALOX5	13
BP	GO:0032637	interleukin-8 production	18/815	101/18866	2.90433e-07	3.76686e-06	2.97684e-06	LGALS9/CD14/TLR7/TLR4/PTPN22/TLR2/APOA2/CLEC7A/DDX58/CD2/FCN1/CD74/TLR1/TLR8/IL1B/TLR3/TMSB4X/PTPRC	18
BP	GO:0043372	positive regulation of CD4-positive, alpha-beta T cell differentiation	10/815	30/18866	2.9288e-07	3.78715e-06	2.99288e-06	LGALS9/CD86/CCL19/IFNG/SASH3/FOXP3/SOCS1/NCKAP1L/IL18/IL12RB1	10
BP	GO:0002260	lymphocyte homeostasis	14/815	62/18866	2.97236e-07	3.83193e-06	3.02826e-06	LGALS9/SLC40A1/TNFRSF17/GPR174/CD74/TNFSF13B/DOCK11/LYN/IL2RA/CORO1A/FOXP3/TNFRSF13C/JAK3/NCKAP1L	14
BP	GO:0060402	calcium ion transport into cytosol	23/815	158/18866	3.21053e-07	4.12659e-06	3.26112e-06	CCR7/CXCL10/CLIC2/MS4A1/CCL19/PLCG2/CCL3/CD19/CCL21/PTPN6/PTK2B/PLN/P2RY6/LYN/JSRP1/CD4/CORO1A/CXCL9/LCK/FASLG/CCR5/CXCL11/PTPRC	23
BP	GO:0050663	cytokine secretion	15/815	72/18866	3.46492e-07	4.44027e-06	3.50902e-06	CLEC4E/FGR/CD14/BTN3A1/PTGER4/TLR2/IFNG/LYN/TLR1/SRGN/TLR8/FOXP3/SOCS1/TNFRSF4/LCP2	15
BP	GO:2001185	regulation of CD8-positive, alpha-beta T cell activation	8/815	18/18866	3.48727e-07	4.45561e-06	3.52114e-06	VSIR/PTPN22/CD274/SOCS1/NCKAP1L/LILRB1/HLA-E/IRF1	8
BP	GO:0032733	positive regulation of interleukin-10 production	11/815	38/18866	3.77116e-07	4.80403e-06	3.79649e-06	LGALS9/TLR4/HGF/TLR2/CLEC7A/LILRA5/SASH3/CD274/FCER1G/CD28/TIGIT	11
BP	GO:0050730	regulation of peptidyl-tyrosine phosphorylation	31/815	263/18866	4.13683e-07	5.25427e-06	4.15229e-06	IL34/HGF/PARP14/SAMSN1/STAP1/NCF1/PTPN6/CD74/PTK2B/FCGR1A/CD40/LILRA5/IFNG/CD3E/LYN/CSF1R/JAK2/BANK1/HCLS1/CD4/ITGB2/SEMA4D/SOCS1/CD300A/SFRP1/FGFR3/TNFRSF18/IL18/CCL5/PARP9/PTPRC	31
BP	GO:0002720	positive regulation of cytokine production involved in immune response	13/815	55/18866	4.47232e-07	5.66362e-06	4.47579e-06	SCIMP/TLR4/DDX58/CD74/SASH3/IL1B/HLA-F/FCER1G/RSAD2/LILRB1/IL18/HLA-E/B2M	13
BP	GO:0046637	regulation of alpha-beta T cell differentiation	14/815	64/18866	4.51422e-07	5.69987e-06	4.50444e-06	LGALS9/PRDM1/CD86/CCL19/TBX21/IFNG/SASH3/ZAP70/FOXP3/JAK3/SOCS1/NCKAP1L/IL18/IL12RB1	14
BP	GO:0097696	receptor signaling pathway via STAT	24/815	174/18866	4.94026e-07	6.21952e-06	4.9151e-06	IL10RA/PARP14/CCR2/CYP1B1/CCL2/PTK2B/CD40/IFNG/LYN/NMI/CSF1R/JAK2/IL7R/HCLS1/STAT1/JAK3/SOCS1/CD300A/FGFR3/TNFRSF18/IL18/CCL5/PARP9/PTPRC	24
BP	GO:0043300	regulation of leukocyte degranulation	12/815	47/18866	5.04168e-07	6.31018e-06	4.98675e-06	LGALS9/FGR/CCR2/RAC2/LYN/ITGAM/PTAFR/CD84/ITGB2/HLA-F/FCER1G/CD300A	12
BP	GO:0043303	mast cell degranulation	12/815	47/18866	5.04168e-07	6.31018e-06	4.98675e-06	MILR1/LGALS9/FGR/BTK/RAC2/LYN/CD84/LAT2/PIK3CG/FCER1G/CD300A/RASGRP1	12
BP	GO:0019079	viral genome replication	20/815	127/18866	5.20717e-07	6.49837e-06	5.13547e-06	BST2/APOBEC3G/OASL/IFITM1/SLPI/CXCR6/APOBEC3H/OAS1/CCL2/APOBEC3D/RESF1/MX1/OAS2/IFIT1/CD28/RSAD2/ISG15/CCL8/CCL5/CD209	20
BP	GO:0032647	regulation of interferon-alpha production	9/815	25/18866	5.48687e-07	6.78823e-06	5.36454e-06	TLR7/TLR4/HAVCR2/DDX58/NLRC3/STAT1/TLR8/IFIH1/TLR3	9
BP	GO:0050857	positive regulation of antigen receptor-mediated signaling pathway	9/815	25/18866	5.48687e-07	6.78823e-06	5.36454e-06	CCR7/PRKCH/NFAM1/STAP1/CYLD/PRKCB/CARD11/LCK/PTPRC	9
BP	GO:0071677	positive regulation of mononuclear cell migration	9/815	25/18866	5.48687e-07	6.78823e-06	5.36454e-06	CXCL10/CCR2/PLA2G7/CXCL12/AIF1/S100A7/S100A14/CCL5/CCR1	9
BP	GO:0002724	regulation of T cell cytokine production	10/815	32/18866	5.81298e-07	7.17101e-06	5.66704e-06	CCR2/TBX21/SASH3/IL1B/FOXP3/HLA-F/RSAD2/IL18/B2M/TNFRSF1B	10
BP	GO:0030101	natural killer cell activation	16/815	85/18866	6.11787e-07	7.52551e-06	5.94719e-06	IL21R/PRDM1/FGR/HAVCR2/PTPN22/CD2/TYROBP/SLAMF7/CORO1A/TOX/ITGB2/HLA-F/RASGRP1/IL18/HLA-E/PTPRC	16
BP	GO:0097553	calcium ion transmembrane import into cytosol	21/815	140/18866	6.25891e-07	7.677e-06	6.06691e-06	CCR7/CXCL10/CLIC2/CCL19/PLCG2/CCL3/CD19/CCL21/PTPN6/PTK2B/PLN/P2RY6/LYN/JSRP1/CORO1A/CXCL9/LCK/FASLG/CCR5/CXCL11/PTPRC	21
BP	GO:0007259	receptor signaling pathway via JAK-STAT	23/815	164/18866	6.31647e-07	7.72553e-06	6.10526e-06	IL10RA/PARP14/CCR2/CYP1B1/CCL2/PTK2B/CD40/IFNG/LYN/NMI/CSF1R/JAK2/HCLS1/STAT1/JAK3/SOCS1/CD300A/FGFR3/TNFRSF18/IL18/CCL5/PARP9/PTPRC	23
BP	GO:0002279	mast cell activation involved in immune response	12/815	48/18866	6.45997e-07	7.85628e-06	6.20858e-06	MILR1/LGALS9/FGR/BTK/RAC2/LYN/CD84/LAT2/PIK3CG/FCER1G/CD300A/RASGRP1	12
BP	GO:0043370	regulation of CD4-positive, alpha-beta T cell differentiation	12/815	48/18866	6.45997e-07	7.85628e-06	6.20858e-06	LGALS9/CD86/CCL19/TBX21/IFNG/SASH3/FOXP3/JAK3/SOCS1/NCKAP1L/IL18/IL12RB1	12
BP	GO:0035589	G protein-coupled purinergic nucleotide receptor signaling pathway	7/815	14/18866	7.19782e-07	8.7043e-06	6.87875e-06	P2RY13/GPR171/P2RY6/PTAFR/GPR34/P2RY8/P2RY10	7
BP	GO:0045591	positive regulation of regulatory T cell differentiation	7/815	14/18866	7.19782e-07	8.7043e-06	6.87875e-06	LGALS9/VSIR/IFNG/LILRB2/LILRB4/FOXP3/SOCS1	7
BP	GO:0043552	positive regulation of phosphatidylinositol 3-kinase activity	10/815	33/18866	8.01887e-07	9.66995e-06	7.64187e-06	CCR7/FGR/CCL19/CD19/CCL21/PTK2B/LYN/VAV3/FGFR3/AGAP2	10
BP	GO:0032743	positive regulation of interleukin-2 production	9/815	26/18866	8.07081e-07	9.70532e-06	7.66983e-06	CD86/CCR2/CLEC7A/SASH3/CD4/IL1B/CARD11/CD28/PTPRC	9
BP	GO:0043550	regulation of lipid kinase activity	14/815	67/18866	8.18431e-07	9.81431e-06	7.75596e-06	CCR7/FGR/CCL19/CD19/CCL21/PIK3R5/PTK2B/LYN/SOCS1/VAV3/PIK3IP1/FGFR3/SLA2/AGAP2	14
BP	GO:0002448	mast cell mediated immunity	12/815	49/18866	8.22141e-07	9.83133e-06	7.76941e-06	MILR1/LGALS9/FGR/BTK/RAC2/LYN/CD84/LAT2/PIK3CG/FCER1G/CD300A/RASGRP1	12
BP	GO:0051767	nitric-oxide synthase biosynthetic process	8/815	20/18866	9.29346e-07	1.10518e-05	8.73388e-06	TLR4/IL33/TLR2/CCL2/IFNG/FCER2/JAK2/STAT1	8
BP	GO:0051769	regulation of nitric-oxide synthase biosynthetic process	8/815	20/18866	9.29346e-07	1.10518e-05	8.73388e-06	TLR4/IL33/TLR2/CCL2/IFNG/FCER2/JAK2/STAT1	8
BP	GO:0014068	positive regulation of phosphatidylinositol 3-kinase signaling	16/815	88/18866	9.97287e-07	1.18269e-05	9.34649e-06	SELP/FGR/HGF/PIK3R5/NCF1/PTPN6/LYN/PIK3AP1/JAK2/HCLS1/SEMA4D/HCST/PIK3CG/CD28/IL18/CCL5	16
BP	GO:0050688	regulation of defense response to virus	15/815	78/18866	1.02874e-06	1.21663e-05	9.61466e-06	APOBEC3G/PTPN22/DDX58/DDX60/IFIT1/IL2RA/STAT1/FGL2/IL1B/AIM2/LILRB1/IL12RB1/DTX3L/BIRC3/PARP9	15
BP	GO:0050707	regulation of cytokine secretion	13/815	59/18866	1.06304e-06	1.25374e-05	9.90798e-06	CLEC4E/FGR/CD14/PTGER4/TLR2/IFNG/LYN/TLR1/SRGN/TLR8/FOXP3/SOCS1/TNFRSF4	13
BP	GO:0052126	movement in host environment	23/815	169/18866	1.08035e-06	1.27067e-05	1.00417e-05	LGALS9/MRC1/IFITM1/CR2/CD86/KRT6A/NECTIN4/SLAMF1/FCN1/CD74/ITGB7/TRIM22/HLA-DRB1/CD4/PTX3/SELPLG/NECTIN1/CXCR4/TNFRSF4/CD209/SERPINB3/SIGLEC1/CCR5	23
BP	GO:0018149	peptide cross-linking	10/815	34/18866	1.09223e-06	1.27764e-05	1.00968e-05	TGM3/IVL/SPOCK2/SPRR2E/EVPL/DSP/SPRR1A/FLG/PI3/SPRR1B	10
BP	GO:0032814	regulation of natural killer cell activation	10/815	34/18866	1.09223e-06	1.27764e-05	1.00968e-05	PRDM1/FGR/HAVCR2/PTPN22/TYROBP/TOX/HLA-F/RASGRP1/IL18/HLA-E	10
BP	GO:0048246	macrophage chemotaxis	11/815	42/18866	1.14512e-06	1.33587e-05	1.0557e-05	IL34/CCL3/STAP1/CCL2/PTK2B/CSF1R/C3AR1/CMKLR1/CSF1/CCL5/SLAMF8	11
BP	GO:0002664	regulation of T cell tolerance induction	6/815	10/18866	1.15457e-06	1.33667e-05	1.05633e-05	IDO1/HLA-B/CD3E/LILRB2/IL2RA/FOXP3	6
BP	GO:0034154	toll-like receptor 7 signaling pathway	6/815	10/18866	1.15457e-06	1.33667e-05	1.05633e-05	SCIMP/TLR7/HAVCR2/PTPN22/PIK3AP1/RSAD2	6
BP	GO:0050731	positive regulation of peptidyl-tyrosine phosphorylation	25/815	195/18866	1.15515e-06	1.33667e-05	1.05633e-05	IL34/HGF/PARP14/STAP1/NCF1/CD74/PTK2B/FCGR1A/CD40/LILRA5/IFNG/CD3E/LYN/CSF1R/JAK2/BANK1/HCLS1/CD4/SEMA4D/FGFR3/TNFRSF18/IL18/CCL5/PARP9/PTPRC	25
BP	GO:0032607	interferon-alpha production	9/815	27/18866	1.16435e-06	1.3437e-05	1.06188e-05	TLR7/TLR4/HAVCR2/DDX58/NLRC3/STAT1/TLR8/IFIH1/TLR3	9
BP	GO:0045069	regulation of viral genome replication	17/815	100/18866	1.23329e-06	1.41944e-05	1.12174e-05	BST2/APOBEC3G/OASL/IFITM1/SLPI/APOBEC3H/OAS1/APOBEC3D/RESF1/MX1/OAS2/IFIT1/CD28/RSAD2/ISG15/CCL8/CCL5	17
BP	GO:0045637	regulation of myeloid cell differentiation	30/815	263/18866	1.27077e-06	1.45867e-05	1.15274e-05	TLR4/IL34/CCL3/CSF3R/GPR171/INPP5D/EVI2B/TYROBP/CD74/PTK2B/IFNG/SPI1/LYN/HLA-DRB1/PRKCQ/HCLS1/STAT1/CD4/LILRB4/PRKCB/C1QC/NCKAP1L/SFRP1/ISG15/LILRB1/GP1BA/TLR3/CSF1/CCR1/B2M	30
BP	GO:0002761	regulation of myeloid leukocyte differentiation	19/815	123/18866	1.34887e-06	1.54419e-05	1.22033e-05	TLR4/IL34/CCL3/INPP5D/EVI2B/TYROBP/CD74/IFNG/LYN/HLA-DRB1/HCLS1/CD4/LILRB4/C1QC/SFRP1/LILRB1/TLR3/CSF1/CCR1	19
BP	GO:0042590	antigen processing and presentation of exogenous peptide antigen via MHC class I	15/815	80/18866	1.44205e-06	1.64647e-05	1.30116e-05	CYBB/TAP1/NCF1/PSMB9/HLA-B/FCGR1A/CLEC4A/NCF2/HLA-F/FCER1G/HLA-C/HLA-E/PSMB10/NCF4/B2M	15
BP	GO:0001914	regulation of T cell mediated cytotoxicity	10/815	35/18866	1.47022e-06	1.67418e-05	1.32306e-05	HLA-B/CD1D/IL7R/CD1C/HLA-F/LILRB1/HLA-E/IL12RB1/PTPRC/B2M	10
BP	GO:0001913	T cell mediated cytotoxicity	11/815	44/18866	1.89568e-06	2.15295e-05	1.70141e-05	HLA-B/CD1D/IL7R/CD1C/HLA-F/PRF1/LILRB1/HLA-E/IL12RB1/PTPRC/B2M	11
BP	GO:0002294	CD4-positive, alpha-beta T cell differentiation involved in immune response	13/815	62/18866	1.93576e-06	2.19267e-05	1.7328e-05	LGALS9/GPR183/CD86/CCL19/PTGER4/SLAMF6/TBX21/IFNG/FOXP3/JAK3/IL18/SPN/IL12RB1	13
BP	GO:0002755	MyD88-dependent toll-like receptor signaling pathway	10/815	36/18866	1.9573e-06	2.21124e-05	1.74748e-05	CD14/TLR7/TLR4/CD300LF/TLR2/BTK/TLR1/TLR8/CD300A/IRF1	10
BP	GO:0031348	negative regulation of defense response	30/815	269/18866	2.03375e-06	2.29158e-05	1.81097e-05	LGALS9/CST7/HAVCR2/PTGER4/HGF/PARP14/SERPING1/HLA-B/NMI/SIGLEC10/NLRC3/SPINK5/VSIG4/HLA-DRB1/NLRC5/IL2RA/FGL2/SERPINB4/AOAH/FOXP3/CD96/HLA-F/LILRB1/HLA-E/SAMHD1/ALOX5/TNFAIP8L2/PTPRC/SLAMF8/TNFRSF1B	30
BP	GO:0045953	negative regulation of natural killer cell mediated cytotoxicity	7/815	16/18866	2.22352e-06	2.49884e-05	1.97476e-05	LGALS9/HAVCR2/HLA-B/SERPINB4/HLA-F/LILRB1/HLA-E	7
BP	GO:0002230	positive regulation of defense response to virus by host	9/815	29/18866	2.30158e-06	2.56641e-05	2.02816e-05	APOBEC3G/PTPN22/DDX58/STAT1/AIM2/LILRB1/IL12RB1/DTX3L/PARP9	9
BP	GO:0050690	regulation of defense response to virus by virus	9/815	29/18866	2.30158e-06	2.56641e-05	2.02816e-05	CD8B/HCK/CD4/DOCK2/ELMO1/CD28/CD247/LCK/B2M	9
BP	GO:0071624	positive regulation of granulocyte chemotaxis	9/815	29/18866	2.30158e-06	2.56641e-05	2.02816e-05	CCR7/CCL19/CCL21/RAC2/CD74/C3AR1/S100A7/NCKAP1L/S100A14	9
BP	GO:0002287	alpha-beta T cell activation involved in immune response	13/815	63/18866	2.34361e-06	2.59977e-05	2.05452e-05	LGALS9/GPR183/CD86/CCL19/PTGER4/SLAMF6/TBX21/IFNG/FOXP3/JAK3/IL18/SPN/IL12RB1	13
BP	GO:0002293	alpha-beta T cell differentiation involved in immune response	13/815	63/18866	2.34361e-06	2.59977e-05	2.05452e-05	LGALS9/GPR183/CD86/CCL19/PTGER4/SLAMF6/TBX21/IFNG/FOXP3/JAK3/IL18/SPN/IL12RB1	13
BP	GO:0007249	I-kappaB kinase/NF-kappaB signaling	31/815	286/18866	2.52219e-06	2.79066e-05	2.20538e-05	UBD/CCR7/BST2/LGALS9/PIM2/CD14/TLR7/TLR4/CCL19/TLR2/CCL21/BTK/CD74/CD40/TRIM22/NLRC3/HLA-DRB1/STAT1/CD4/TLR8/PRKCB/IL1B/SECTM1/CARD11/APOL3/TLR3/FASLG/BIRC3/CASP10/RHOH/TNFSF10	31
BP	GO:0090218	positive regulation of lipid kinase activity	10/815	37/18866	2.57898e-06	2.84616e-05	2.24924e-05	CCR7/FGR/CCL19/CD19/CCL21/PTK2B/LYN/VAV3/FGFR3/AGAP2	10
BP	GO:0034121	regulation of toll-like receptor signaling pathway	14/815	74/18866	2.88043e-06	3.17068e-05	2.5057e-05	CD14/TLR4/CD300LF/PTPN22/TLR2/GFI1/LYN/TLR1/CD300A/RSAD2/FCRL3/TLR3/BIRC3/IRF1	14
BP	GO:0048015	phosphatidylinositol-mediated signaling	24/815	192/18866	2.95755e-06	3.24726e-05	2.56621e-05	SELP/FGR/PPP1R16B/HGF/PIK3R5/NCF1/CRNN/PTPN6/LYN/PIK3AP1/PTAFR/CSF1R/NLRC3/JAK2/HCLS1/SEMA4D/HCST/PLCL2/PIK3CG/CD28/PIK3IP1/RASGRP1/IL18/CCL5	24
BP	GO:0014065	phosphatidylinositol 3-kinase signaling	21/815	154/18866	3.04416e-06	3.33382e-05	2.63462e-05	SELP/FGR/PPP1R16B/HGF/PIK3R5/NCF1/CRNN/PTPN6/LYN/PIK3AP1/NLRC3/JAK2/HCLS1/SEMA4D/HCST/PIK3CG/CD28/PIK3IP1/RASGRP1/IL18/CCL5	21
BP	GO:0010758	regulation of macrophage chemotaxis	9/815	30/18866	3.16245e-06	3.45456e-05	2.73003e-05	IL34/STAP1/PTK2B/CSF1R/C3AR1/CMKLR1/CSF1/CCL5/SLAMF8	9
BP	GO:0032693	negative regulation of interleukin-10 production	8/815	23/18866	3.22233e-06	3.50214e-05	2.76764e-05	IDO1/VSIR/TYROBP/CD274/FOXP3/JAK3/LILRB1/PDCD1LG2	8
BP	GO:0072677	eosinophil migration	8/815	23/18866	3.22233e-06	3.50214e-05	2.76764e-05	CCL4/PTGER4/CCL3/CCL21/CCL2/CD300A/CCL8/CCL5	8
BP	GO:0002483	antigen processing and presentation of endogenous peptide antigen	7/815	17/18866	3.63902e-06	3.9252e-05	3.10197e-05	TAP1/HLA-B/ERAP2/HLA-F/HLA-C/HLA-E/B2M	7
BP	GO:0010819	regulation of T cell chemotaxis	7/815	17/18866	3.63902e-06	3.9252e-05	3.10197e-05	CXCL10/XCL2/CCR2/CCL21/CXCL13/S100A7/CCL5	7
BP	GO:0019885	antigen processing and presentation of endogenous peptide antigen via MHC class I	7/815	17/18866	3.63902e-06	3.9252e-05	3.10197e-05	TAP1/HLA-B/ERAP2/HLA-F/HLA-C/HLA-E/B2M	7
BP	GO:0006816	calcium ion transport	40/815	426/18866	3.65192e-06	3.92925e-05	3.10517e-05	CCR7/CCL4/CXCL10/CLIC2/MS4A1/CCL19/PLCG2/CCL3/CD19/CCL21/CCL2/PTPN6/PTK2B/LILRA5/PLN/LILRB2/P2RY6/LYN/JSRP1/CXCL12/CCN2/CD84/CD4/PRKCB/CORO1A/PIK3CG/CXCL9/CXCR4/LILRB1/CCL8/FCRL3/STAC3/ATP2A3/LCK/FASLG/CCL5/CCR5/CXCL11/PTPRC/CCR1	40
BP	GO:0030225	macrophage differentiation	11/815	47/18866	3.82393e-06	4.08361e-05	3.22716e-05	IL34/TLR2/IFNG/SPI1/CSF1R/HLA-DRB1/HCLS1/CD4/C1QC/CSF1/MMP9	11
BP	GO:0032480	negative regulation of type I interferon production	11/815	47/18866	3.82393e-06	4.08361e-05	3.22716e-05	UBE2L6/HAVCR2/DDX58/CYLD/NMI/NLRC3/NLRC5/IFIH1/ISG15/UBA7/LILRB1	11
BP	GO:0046638	positive regulation of alpha-beta T cell differentiation	11/815	47/18866	3.82393e-06	4.08361e-05	3.22716e-05	LGALS9/CD86/CCL19/IFNG/SASH3/ZAP70/FOXP3/SOCS1/NCKAP1L/IL18/IL12RB1	11
BP	GO:0048017	inositol lipid-mediated signaling	24/815	196/18866	4.2536e-06	4.5312e-05	3.58087e-05	SELP/FGR/PPP1R16B/HGF/PIK3R5/NCF1/CRNN/PTPN6/LYN/PIK3AP1/PTAFR/CSF1R/NLRC3/JAK2/HCLS1/SEMA4D/HCST/PLCL2/PIK3CG/CD28/PIK3IP1/RASGRP1/IL18/CCL5	24
BP	GO:0070229	negative regulation of lymphocyte apoptotic process	9/815	31/18866	4.28614e-06	4.55455e-05	3.59933e-05	HSH2D/IDO1/CD74/IL7R/PRKCQ/DOCK8/JAK3/CCL5/CD27	9
BP	GO:0032612	interleukin-1 production	18/815	121/18866	4.41741e-06	4.68245e-05	3.70041e-05	CCR7/LGALS9/TLR4/IGHD/HAVCR2/CCL19/CCL3/CLEC7A/TYROBP/LILRA5/IFNG/JAK2/PYHIN1/TLR8/IL1B/AIM2/GBP5/MNDA	18
BP	GO:0060760	positive regulation of response to cytokine stimulus	12/815	57/18866	4.58605e-06	4.83733e-05	3.8228e-05	TLR4/CD300LF/TLR2/PARP14/DDX58/CD74/GFI1/NLRC5/IFIH1/CXCR4/CSF1/PARP9	12
BP	GO:1905517	macrophage migration	12/815	57/18866	4.58605e-06	4.83733e-05	3.8228e-05	IL34/CCL3/CCR2/STAP1/CCL2/PTK2B/CSF1R/C3AR1/CMKLR1/CSF1/CCL5/SLAMF8	12
BP	GO:1903707	negative regulation of hemopoiesis	21/815	158/18866	4.60341e-06	4.84373e-05	3.82786e-05	TLR4/CCL3/TMEM176A/GPR171/INPP5D/CD74/PTK2B/TBX21/LYN/LAG3/LILRB4/FGL2/FOXP3/JAK3/C1QC/SOCS1/SFRP1/LILRB1/TLR3/TMEM176B/IRF1	21
BP	GO:0002719	negative regulation of cytokine production involved in immune response	8/815	24/18866	4.65093e-06	4.88177e-05	3.85792e-05	BST2/APOA2/TBX21/FOXP3/CD96/JAK3/HLA-F/LILRB1	8
BP	GO:0002468	dendritic cell antigen processing and presentation	6/815	12/18866	4.71464e-06	4.91261e-05	3.88229e-05	CCR7/CCL19/CCL21/CD74/CLEC4A/FGL2	6
BP	GO:0002730	regulation of dendritic cell cytokine production	6/815	12/18866	4.71464e-06	4.91261e-05	3.88229e-05	BST2/SCIMP/TLR4/DDX58/JAK3/TLR3	6
BP	GO:0002863	positive regulation of inflammatory response to antigenic stimulus	6/815	12/18866	4.71464e-06	4.91261e-05	3.88229e-05	CCR7/BTK/C3/FCER1G/CD28/HLA-E	6
BP	GO:0002820	negative regulation of adaptive immune response	11/815	48/18866	4.76872e-06	4.95693e-05	3.91731e-05	IL33/HAVCR2/SAMSN1/PTPN6/TBX21/IL7R/FOXP3/JAK3/HLA-F/LILRB1/PTPRC	11
BP	GO:0002474	antigen processing and presentation of peptide antigen via MHC class I	16/815	99/18866	4.99789e-06	5.1826e-05	4.09565e-05	CYBB/TAP1/NCF1/PSMB9/HLA-B/FCGR1A/CLEC4A/ERAP2/NCF2/HLA-F/FCER1G/HLA-C/HLA-E/PSMB10/NCF4/B2M	16
BP	GO:0051924	regulation of calcium ion transport	28/815	253/18866	5.13074e-06	5.30754e-05	4.19439e-05	CCL4/CXCL10/CLIC2/PLCG2/CCL3/CD19/CCL2/PTPN6/PTK2B/LILRA5/PLN/LILRB2/P2RY6/LYN/JSRP1/CXCL12/CD84/CD4/CORO1A/PIK3CG/CXCL9/CXCR4/LILRB1/FCRL3/STAC3/CCL5/CXCL11/CCR1	28
BP	GO:0046636	negative regulation of alpha-beta T cell activation	10/815	40/18866	5.57919e-06	5.74376e-05	4.53912e-05	LGALS9/VSIR/TBX21/CD274/FOXP3/JAK3/LGALS7B/SOCS1/CD300A/LILRB1	10
BP	GO:0050691	regulation of defense response to virus by host	10/815	40/18866	5.57919e-06	5.74376e-05	4.53912e-05	APOBEC3G/PTPN22/DDX58/STAT1/IL1B/AIM2/LILRB1/IL12RB1/DTX3L/PARP9	10
BP	GO:0050848	regulation of calcium-mediated signaling	16/815	100/18866	5.71496e-06	5.86946e-05	4.63846e-05	CCL4/CLIC2/CCL3/PTK2B/PLN/CD3E/P2RY6/JSRP1/CD22/TBC1D10C/CD4/GBP1/ZAP70/PLEK/CMKLR1/SLA2	16
BP	GO:0035456	response to interferon-beta	9/815	32/18866	5.73586e-06	5.87686e-05	4.64431e-05	BST2/IFITM1/PYHIN1/STAT1/AIM2/XAF1/TLR3/MNDA/IRF1	9
BP	GO:0019731	antibacterial humoral response	12/815	59/18866	6.70488e-06	6.85335e-05	5.416e-05	SLPI/KLK5/IGHA2/RNASE6/IGHA1/IGHM/SPINK5/JCHAIN/PI3/KLK7/IGKV3-20/HLA-E	12
BP	GO:0043123	positive regulation of I-kappaB kinase/NF-kappaB signaling	23/815	188/18866	6.80531e-06	6.93948e-05	5.48407e-05	UBD/CCR7/BST2/LGALS9/PIM2/TLR4/CCL19/CCL21/CD74/CD40/TRIM22/HLA-DRB1/CD4/PRKCB/IL1B/SECTM1/CARD11/APOL3/TLR3/FASLG/BIRC3/CASP10/TNFSF10	23
BP	GO:1904892	regulation of receptor signaling pathway via STAT	20/815	151/18866	8.13692e-06	8.27767e-05	6.5416e-05	IL10RA/PARP14/CYP1B1/PTK2B/CD40/IFNG/LYN/CSF1R/JAK2/IL7R/HCLS1/JAK3/SOCS1/CD300A/FGFR3/TNFRSF18/IL18/CCL5/PARP9/PTPRC	20
BP	GO:0002371	dendritic cell cytokine production	6/815	13/18866	8.43531e-06	8.54075e-05	6.74951e-05	BST2/SCIMP/TLR4/DDX58/JAK3/TLR3	6
BP	GO:2001198	regulation of dendritic cell differentiation	6/815	13/18866	8.43531e-06	8.54075e-05	6.74951e-05	LGALS9/TMEM176A/HLA-B/LILRB2/LILRB1/TMEM176B	6
BP	GO:0002922	positive regulation of humoral immune response	7/815	19/18866	8.73894e-06	8.78601e-05	6.94332e-05	CCR7/KLK5/C3/FCER2/IL1B/KLK7/PTPRC	7
BP	GO:0070233	negative regulation of T cell apoptotic process	7/815	19/18866	8.73894e-06	8.78601e-05	6.94332e-05	IDO1/IL7R/PRKCQ/DOCK8/JAK3/CCL5/CD27	7
BP	GO:0098543	detection of other organism	7/815	19/18866	8.73894e-06	8.78601e-05	6.94332e-05	TLR4/TLR2/CLEC7A/HLA-B/TLR1/CD1D/HLA-DRB1	7
BP	GO:0002369	T cell cytokine production	10/815	43/18866	1.122e-05	0.000112279	8.87307e-05	CCR2/TBX21/SASH3/IL1B/FOXP3/HLA-F/RSAD2/IL18/B2M/TNFRSF1B	10
BP	GO:0002823	negative regulation of adaptive immune response based on somatic recombination of immune receptors built from immunoglobulin superfamily domains	10/815	43/18866	1.122e-05	0.000112279	8.87307e-05	IL33/HAVCR2/PTPN6/TBX21/IL7R/FOXP3/JAK3/HLA-F/LILRB1/PTPRC	10
BP	GO:0046425	regulation of receptor signaling pathway via JAK-STAT	19/815	142/18866	1.17432e-05	0.00011724	9.26517e-05	IL10RA/PARP14/CYP1B1/PTK2B/CD40/IFNG/LYN/CSF1R/JAK2/HCLS1/JAK3/SOCS1/CD300A/FGFR3/TNFRSF18/IL18/CCL5/PARP9/PTPRC	19
BP	GO:0032611	interleukin-1 beta production	16/815	106/18866	1.22983e-05	0.000122497	9.68061e-05	CCR7/LGALS9/TLR4/CCL19/CCL3/CLEC7A/TYROBP/LILRA5/IFNG/JAK2/PYHIN1/TLR8/IL1B/AIM2/GBP5/MNDA	16
BP	GO:0002825	regulation of T-helper 1 type immune response	8/815	27/18866	1.25092e-05	0.00012431	9.82387e-05	IL33/HAVCR2/CCL19/CCR2/IL1B/JAK3/IL18/IL12RB1	8
BP	GO:0032727	positive regulation of interferon-alpha production	7/815	20/18866	1.29441e-05	0.000128335	0.000101419	TLR7/TLR4/DDX58/STAT1/TLR8/IFIH1/TLR3	7
BP	GO:0060759	regulation of response to cytokine stimulus	23/815	196/18866	1.35945e-05	0.000134473	0.00010627	TLR4/CD300LF/TLR2/PARP14/DDX58/STAP1/CYLD/PTPN6/CD74/GFI1/IFNG/JAK2/NLRC5/STAT1/IFIH1/CXCR4/SOCS1/CSF1/SAMHD1/CCL5/BIRC3/PARP9/PTPRC	23
BP	GO:1905521	regulation of macrophage migration	10/815	44/18866	1.39625e-05	0.000137796	0.000108896	IL34/CCL3/STAP1/PTK2B/CSF1R/C3AR1/CMKLR1/CSF1/CCL5/SLAMF8	10
BP	GO:0006801	superoxide metabolic process	13/815	74/18866	1.51121e-05	0.000148799	0.000117591	CYBB/CLEC7A/NCF1C/NCF1/TYROBP/ITGAM/GCH1/NCF1B/ITGB2/NCF2/SOD2/DUOX1/NCF4	13
BP	GO:0051701	interaction with host	24/815	212/18866	1.63332e-05	0.000160454	0.000126802	LGALS9/MRC1/IFITM1/CR2/CD86/KRT6A/NECTIN4/SLAMF1/FCN1/CD74/ITGB7/TRIM22/HLA-DRB1/IFIT1/CD4/PTX3/SELPLG/NECTIN1/CXCR4/TNFRSF4/CD209/SERPINB3/SIGLEC1/CCR5	24
BP	GO:0043547	positive regulation of GTPase activity	37/815	406/18866	1.63888e-05	0.000160633	0.000126943	CCR7/GPR65/CCL4/ACAP1/ARHGAP25/ARHGAP45/XCL2/CCL19/CCL3/CCL21/ARHGDIB/CXCL13/CCL2/PTK2B/CD40/DOCK11/ARHGAP27/ARHGAP9/TBC1D10C/ARHGAP30/DOCK8/DOCK2/SEMA4D/VAV3/NCKAP1L/SFRP1/RASGRP1/RASGRP2/CCL8/VAV1/TAGAP/CCL5/RASAL3/AGAP2/CCL3L1/RASGRP3/CCL22	37
BP	GO:0001916	positive regulation of T cell mediated cytotoxicity	8/815	28/18866	1.68528e-05	0.000164804	0.00013024	HLA-B/CD1D/CD1C/HLA-F/HLA-E/IL12RB1/PTPRC/B2M	8
BP	GO:0045429	positive regulation of nitric oxide biosynthetic process	10/815	45/18866	1.72627e-05	0.000168429	0.000133105	CLU/TLR4/CLEC7A/PTK2B/IFNG/JAK2/AIF1/PTX3/IL1B/ITGB2	10
BP	GO:0002479	antigen processing and presentation of exogenous peptide antigen via MHC class I, TAP-dependent	13/815	75/18866	1.75673e-05	0.000171013	0.000135146	CYBB/TAP1/NCF1/PSMB9/HLA-B/FCGR1A/NCF2/HLA-F/HLA-C/HLA-E/PSMB10/NCF4/B2M	13
BP	GO:0033630	positive regulation of cell adhesion mediated by integrin	7/815	21/18866	1.86939e-05	0.00018075	0.000142841	SKAP1/CCL21/CXCL13/PTPN6/CD3E/NCKAP1L/CCL5	7
BP	GO:0035455	response to interferon-alpha	7/815	21/18866	1.86939e-05	0.00018075	0.000142841	LAMP3/BST2/IFITM1/IFIT3/STAR/PYHIN1/IFIT2	7
BP	GO:0048305	immunoglobulin secretion	7/815	21/18866	1.86939e-05	0.00018075	0.000142841	POU2F2/IL33/CD40/TNFSF13B/CD22/TNFRSF4/HLA-E	7
BP	GO:0033209	tumor necrosis factor-mediated signaling pathway	21/815	173/18866	1.9054e-05	0.000183817	0.000145265	LTB/TNFRSF17/TNFRSF25/CYLD/PSMB9/PTK2B/CD40/TNFSF13B/JAK2/STAT1/AIM2/TNFRSF13C/TNFRSF4/TNFRSF9/TNFRSF18/PSMB10/TMSB4X/TNFRSF11B/BIRC3/TNFRSF1B/CD27	21
BP	GO:0030316	osteoclast differentiation	15/815	98/18866	1.92707e-05	0.000185491	0.000146588	GPR183/TLR4/CCL3/INPP5D/TYROBP/IFNG/CSF1R/LILRB4/FCER1G/SFRP1/LILRB1/TLR3/CSF1/OSCAR/CCR1	15
BP	GO:1904407	positive regulation of nitric oxide metabolic process	10/815	46/18866	2.12115e-05	0.000203716	0.000160991	CLU/TLR4/CLEC7A/PTK2B/IFNG/JAK2/AIF1/PTX3/IL1B/ITGB2	10
BP	GO:0062207	regulation of pattern recognition receptor signaling pathway	15/815	99/18866	2.18194e-05	0.000209086	0.000165235	CD14/TLR4/CD300LF/PTPN22/TLR2/GFI1/LYN/TLR1/DDX60/CD300A/RSAD2/FCRL3/TLR3/BIRC3/IRF1	15
BP	GO:0032652	regulation of interleukin-1 production	16/815	111/18866	2.2248e-05	0.000212719	0.000168105	CCR7/LGALS9/TLR4/IGHD/HAVCR2/CCL19/CCL3/CLEC7A/TYROBP/LILRA5/IFNG/JAK2/PYHIN1/TLR8/AIM2/MNDA	16
BP	GO:0051651	maintenance of location in cell	24/815	216/18866	2.23025e-05	0.000212766	0.000168143	CCR7/CXCL10/CLIC2/CCL19/PLCG2/CCL3/CD19/CCL21/PTPN6/PTK2B/PLN/P2RY6/LYN/JSRP1/SRGN/CD4/CORO1A/CXCL9/LCK/FASLG/TMSB4X/CCR5/CXCL11/PTPRC	24
BP	GO:0019835	cytolysis	8/815	29/18866	2.23961e-05	0.000213185	0.000168474	KRT6A/GZMH/APOL1/LYZ/C7/GZMA/PRF1/GZMB	8
BP	GO:0002864	regulation of acute inflammatory response to antigenic stimulus	6/815	15/18866	2.28371e-05	0.000216296	0.000170933	CCR7/BTK/C3/PLA2G2D/FCER1G/HLA-E	6
BP	GO:0032645	regulation of granulocyte macrophage colony-stimulating factor production	6/815	15/18866	2.28371e-05	0.000216296	0.000170933	DDX58/PAEP/CD84/IL1B/RASGRP1/IL18	6
BP	GO:0002712	regulation of B cell mediated immunity	11/815	56/18866	2.29245e-05	0.000216296	0.000170933	BTK/PTPN6/TBX21/CD40/C3/FCER2/FOXP3/FCER1G/CD28/HLA-E/PTPRC	11
BP	GO:0002889	regulation of immunoglobulin mediated immune response	11/815	56/18866	2.29245e-05	0.000216296	0.000170933	BTK/PTPN6/TBX21/CD40/C3/FCER2/FOXP3/FCER1G/CD28/HLA-E/PTPRC	11
BP	GO:0072511	divalent inorganic cation transport	41/815	478/18866	2.44505e-05	0.000230188	0.000181911	CCR7/CCL4/SLC40A1/CXCL10/CLIC2/MS4A1/CCL19/PLCG2/CCL3/CD19/CCL21/CCL2/PTPN6/PTK2B/LILRA5/PLN/LILRB2/P2RY6/LYN/JSRP1/CXCL12/CCN2/CD84/CD4/PRKCB/CORO1A/PIK3CG/CXCL9/CXCR4/LILRB1/CCL8/FCRL3/STAC3/ATP2A3/LCK/FASLG/CCL5/CCR5/CXCL11/PTPRC/CCR1	41
BP	GO:0002313	mature B cell differentiation involved in immune response	7/815	22/18866	2.63985e-05	0.000247443	0.000195547	GPR183/PLCG2/PTK2B/POU2AF1/DOCK11/ITM2A/MFNG	7
BP	GO:0043369	CD4-positive or CD8-positive, alpha-beta T cell lineage commitment	7/815	22/18866	2.63985e-05	0.000247443	0.000195547	SLAMF6/CYLD/TBX21/TOX/FOXP3/SPN/IL12RB1	7
BP	GO:0007260	tyrosine phosphorylation of STAT protein	14/815	89/18866	2.64601e-05	0.00024748	0.000195576	PARP14/CD40/IFNG/LYN/CSF1R/JAK2/HCLS1/JAK3/SOCS1/FGFR3/TNFRSF18/IL18/CCL5/PARP9	14
BP	GO:1903556	negative regulation of tumor necrosis factor superfamily cytokine production	11/815	57/18866	2.73098e-05	0.000254871	0.000201417	LGALS9/TLR4/VSIR/HAVCR2/PTPN22/SLAMF1/PTPN6/CLEC4A/NLRC3/CD274/FOXP3	11
BP	GO:0043087	regulation of GTPase activity	41/815	481/18866	2.82482e-05	0.000263057	0.000207886	CCR7/GPR65/CCL4/ACAP1/ARHGAP25/ARHGAP45/XCL2/CCL19/CCL3/CCL21/FGD3/ARHGDIB/CXCL13/CCL2/PTK2B/CD40/DOCK11/FGD2/ARHGAP27/ARHGAP9/TBC1D10C/ARHGAP30/DOCK8/DOCK2/PROM2/SEMA4D/VAV3/NCKAP1L/SFRP1/RASGRP1/RASGRP2/CCL8/VAV1/TAGAP/CCL5/RASAL3/AGAP2/CCL3L1/RASGRP3/CCL22/RHOH	41
BP	GO:0032102	negative regulation of response to external stimulus	38/815	433/18866	2.92745e-05	0.000272024	0.000214973	LGALS9/CST7/HAVCR2/PTGER4/HGF/PARP14/STAP1/SERPING1/HLA-B/CXCL13/CCL2/SERPINB2/NMI/SIGLEC10/NLRC3/SPINK5/VSIG4/HLA-DRB1/NLRC5/IL2RA/FGL2/AIF1/SERPINB4/AOAH/FOXP3/CD96/SEMA4D/HLA-F/LILRB1/HLA-E/GP1BA/KLK8/SAMHD1/ALOX5/TNFAIP8L2/PTPRC/SLAMF8/TNFRSF1B	38
BP	GO:0032728	positive regulation of interferon-beta production	8/815	30/18866	2.93901e-05	0.000272509	0.000215356	TLR7/TLR4/TLR2/DDX58/TLR8/IFIH1/TLR3/IRF1	8
BP	GO:0002637	regulation of immunoglobulin production	12/815	68/18866	3.05305e-05	0.000282473	0.00022323	IL33/TBX21/CD40/CD22/SASH3/FOXP3/CD28/TNFRSF4/MZB1/FCRL3/HLA-E/PTPRC	12
BP	GO:0052548	regulation of endopeptidase activity	38/815	434/18866	3.07909e-05	0.00028427	0.00022465	LAMP3/BST2/LGALS9/RARRES1/SERPINA1/SLPI/A2ML1/CST7/VSIR/HGF/CLEC7A/SPOCK2/SERPING1/SERPINB7/PSMB9/C3/LYN/SERPINB2/TNFAIP8/SERPINB5/CCN2/JAK2/SPINK5/SFN/SERPINB4/TFAP2B/AIM2/PI3/EFNA3/ATP2A3/LCK/FASLG/SERPINB3/BIRC3/CASP10/TNFSF10/CD27/MMP9	38
BP	GO:0002524	hypersensitivity	5/815	10/18866	3.12398e-05	0.000287795	0.000227436	CCR7/BTK/C3/FCER1G/HLA-E	5
BP	GO:0032648	regulation of interferon-beta production	10/815	48/18866	3.14746e-05	0.000288719	0.000228166	TLR7/TLR4/TLR2/DDX58/NLRC3/TLR8/IFIH1/LILRB1/TLR3/IRF1	10
BP	GO:0033628	regulation of cell adhesion mediated by integrin	10/815	48/18866	3.14746e-05	0.000288719	0.000228166	SKAP1/CCL21/CYP1B1/CXCL13/PTPN6/CD3E/LYN/PIK3CG/NCKAP1L/CCL5	10
BP	GO:0002830	positive regulation of type 2 immune response	6/815	16/18866	3.52053e-05	0.000320884	0.000253585	IDO1/CD86/IL33/CD74/RSAD2/IL18	6
BP	GO:0010820	positive regulation of T cell chemotaxis	6/815	16/18866	3.52053e-05	0.000320884	0.000253585	XCL2/CCR2/CCL21/CXCL13/S100A7/CCL5	6
BP	GO:0032604	granulocyte macrophage colony-stimulating factor production	6/815	16/18866	3.52053e-05	0.000320884	0.000253585	DDX58/PAEP/CD84/IL1B/RASGRP1/IL18	6
BP	GO:0050860	negative regulation of T cell receptor signaling pathway	7/815	23/18866	3.65381e-05	0.000332326	0.000262628	PTPN22/PTPN6/UBASH3A/SH2D1A/LILRB4/GBP1/SLA2	7
BP	GO:0043122	regulation of I-kappaB kinase/NF-kappaB signaling	26/815	252/18866	3.76934e-05	0.000342109	0.000270359	UBD/CCR7/BST2/LGALS9/PIM2/TLR4/CCL19/CCL21/CD74/CD40/TRIM22/NLRC3/HLA-DRB1/STAT1/CD4/PRKCB/IL1B/SECTM1/CARD11/APOL3/TLR3/FASLG/BIRC3/CASP10/RHOH/TNFSF10	26
BP	GO:0002828	regulation of type 2 immune response	8/815	31/18866	3.81219e-05	0.000345269	0.000272856	IDO1/CD86/IL33/CCR2/CD74/TBX21/RSAD2/IL18	8
BP	GO:0070838	divalent metal ion transport	40/815	471/18866	3.83093e-05	0.000346236	0.00027362	CCR7/CCL4/CXCL10/CLIC2/MS4A1/CCL19/PLCG2/CCL3/CD19/CCL21/CCL2/PTPN6/PTK2B/LILRA5/PLN/LILRB2/P2RY6/LYN/JSRP1/CXCL12/CCN2/CD84/CD4/PRKCB/CORO1A/PIK3CG/CXCL9/CXCR4/LILRB1/CCL8/FCRL3/STAC3/ATP2A3/LCK/FASLG/CCL5/CCR5/CXCL11/PTPRC/CCR1	40
BP	GO:0019932	second-messenger-mediated signaling	39/815	456/18866	4.091e-05	0.000367379	0.000290329	CCR7/SELP/GPR65/CCL4/CXCL10/CLIC2/CXCR6/FPR1/PTGER4/PLCG2/CCL3/CCR2/BTK/CALML3/CXCR3/PTK2B/PLN/CD3E/P2RY6/JSRP1/CD22/TBC1D10C/GAL/VCAM1/CD4/GBP1/ZAP70/LAT2/PLEK/CXCL9/CXCR4/CMKLR1/SLA2/CCR5/CXCL11/PTPRC/CCR1/S1PR4/CALML5	39
BP	GO:0002714	positive regulation of B cell mediated immunity	9/815	40/18866	4.0991e-05	0.000367379	0.000290329	BTK/TBX21/CD40/C3/FCER2/FCER1G/CD28/HLA-E/PTPRC	9
BP	GO:0002891	positive regulation of immunoglobulin mediated immune response	9/815	40/18866	4.0991e-05	0.000367379	0.000290329	BTK/TBX21/CD40/C3/FCER2/FCER1G/CD28/HLA-E/PTPRC	9
BP	GO:0034142	toll-like receptor 4 signaling pathway	9/815	40/18866	4.0991e-05	0.000367379	0.000290329	CD14/SCIMP/TLR4/PTPN22/LYN/ITGAM/PIK3AP1/ITGB2/S100A14	9
BP	GO:0042093	T-helper cell differentiation	11/815	60/18866	4.50767e-05	0.000403154	0.000318601	GPR183/CD86/CCL19/PTGER4/SLAMF6/TBX21/FOXP3/JAK3/IL18/SPN/IL12RB1	11
BP	GO:0032608	interferon-beta production	10/815	50/18866	4.57154e-05	0.000407171	0.000321775	TLR7/TLR4/TLR2/DDX58/NLRC3/TLR8/IFIH1/LILRB1/TLR3/IRF1	10
BP	GO:1903727	positive regulation of phospholipid metabolic process	10/815	50/18866	4.57154e-05	0.000407171	0.000321775	CCR7/FGR/CCL19/CD19/CCL21/PTK2B/LYN/VAV3/FGFR3/AGAP2	10
BP	GO:0033627	cell adhesion mediated by integrin	12/815	71/18866	4.76697e-05	0.000422822	0.000334144	SKAP1/CCL21/CYP1B1/CXCL13/PTPN6/CD3E/LYN/ITGB7/ITGB2/PIK3CG/NCKAP1L/CCL5	12
BP	GO:0042531	positive regulation of tyrosine phosphorylation of STAT protein	12/815	71/18866	4.76697e-05	0.000422822	0.000334144	PARP14/CD40/IFNG/LYN/CSF1R/JAK2/HCLS1/FGFR3/TNFRSF18/IL18/CCL5/PARP9	12
BP	GO:0002438	acute inflammatory response to antigenic stimulus	7/815	24/18866	4.96681e-05	0.000436937	0.000345298	CCR7/BTK/C3/PLA2G2D/CD6/FCER1G/HLA-E	7
BP	GO:0033622	integrin activation	7/815	24/18866	4.96681e-05	0.000436937	0.000345298	SELP/SKAP1/PTGER4/CXCL13/CXCL12/PLEK/MZB1	7
BP	GO:0045954	positive regulation of natural killer cell mediated cytotoxicity	7/815	24/18866	4.96681e-05	0.000436937	0.000345298	SLAMF6/SH2D1A/LAG3/HLA-F/RASGRP1/VAV1/HLA-E	7
BP	GO:0098581	detection of external biotic stimulus	7/815	24/18866	4.96681e-05	0.000436937	0.000345298	TLR4/TLR2/CLEC7A/HLA-B/TLR1/CD1D/HLA-DRB1	7
BP	GO:0002218	activation of innate immune response	18/815	144/18866	4.99105e-05	0.000438172	0.000346274	CLEC4E/CLEC10A/TLR4/PLCG2/ICAM2/PSMB9/FCN1/LYN/CLEC4A/HCK/PYHIN1/AIM2/FCER1G/CARD11/PSMB10/CD209/MNDA/ICAM3	18
BP	GO:0038083	peptidyl-tyrosine autophosphorylation	9/815	41/18866	5.05242e-05	0.000442654	0.000349816	FGR/PTK2B/LYN/SLA/HCK/ZAP70/ITK/LCK/BMX	9
BP	GO:0030889	negative regulation of B cell proliferation	6/815	17/18866	5.24233e-05	0.000457425	0.00036149	INPP5D/BTK/TYROBP/LYN/CD300A/MNDA	6
BP	GO:0060263	regulation of respiratory burst	6/815	17/18866	5.24233e-05	0.000457425	0.00036149	CLEC7A/IGHA2/RAC2/IGHA1/JCHAIN/SLAMF8	6
BP	GO:1901222	regulation of NIK/NF-kappaB signaling	16/815	119/18866	5.32134e-05	0.000463377	0.000366193	LGALS9/CD14/TLR7/TLR4/CD86/HAVCR2/PTPN22/CCL19/TLR2/CYLD/NLRC3/IL1B/IL18/TLR3/TMSB4X/CD27	16
BP	GO:0030168	platelet activation	19/815	158/18866	5.33737e-05	0.000463833	0.000366553	SELP/PDPN/TLR4/PRKCH/PLCG2/PIK3R5/PTPN6/CD40/LYN/PRKCQ/PRKCB/PIK3CG/FCER1G/PLEK/VAV3/VAV1/GP1BA/LCK/LCP2	19
BP	GO:0043277	apoptotic cell clearance	10/815	51/18866	5.46876e-05	0.000474291	0.000374818	CD300LF/CCR2/C2/CCL2/TYROBP/RAC2/FCN1/C3/MARCO/RHOH	10
BP	GO:0002604	regulation of dendritic cell antigen processing and presentation	5/815	11/18866	5.52339e-05	0.000475188	0.000375527	CCR7/CCL19/CCL21/CD74/FGL2	5
BP	GO:0035747	natural killer cell chemotaxis	5/815	11/18866	5.52339e-05	0.000475188	0.000375527	CCL4/CCL3/CCL2/PIK3CG/CCL5	5
BP	GO:0045657	positive regulation of monocyte differentiation	5/815	11/18866	5.52339e-05	0.000475188	0.000375527	IL34/CD74/HLA-DRB1/CD4/CSF1	5
BP	GO:0098883	synapse pruning	5/815	11/18866	5.52339e-05	0.000475188	0.000375527	C1QA/C3/ITGAM/C1QB/C1QC	5
BP	GO:1903725	regulation of phospholipid metabolic process	14/815	95/18866	5.5771e-05	0.00047885	0.000378421	CCR7/FGR/CCL19/CD19/CCL21/PIK3R5/PTK2B/LYN/SOCS1/VAV3/PIK3IP1/FGFR3/SLA2/AGAP2	14
BP	GO:0046209	nitric oxide metabolic process	13/815	84/18866	6.07175e-05	0.00052028	0.000411162	CLU/TLR4/TLR2/CLEC7A/CYP1B1/PTK2B/IFNG/GCH1/JAK2/AIF1/PTX3/IL1B/ITGB2	13
BP	GO:0034113	heterotypic cell-cell adhesion	11/815	62/18866	6.17998e-05	0.00052707	0.000416528	SKAP1/CD2/DSP/LILRB2/CD1D/ITGB7/VCAM1/IL1B/ITGB2/LCK/PTPRC	11
BP	GO:1902622	regulation of neutrophil migration	9/815	42/18866	6.18613e-05	0.00052707	0.000416528	CCR7/CCL19/CCL21/RAC2/CD74/C3AR1/NCKAP1L/RHOH/SLAMF8	9
BP	GO:0007229	integrin-mediated signaling pathway	15/815	108/18866	6.18783e-05	0.00052707	0.000416528	FGR/TYROBP/PTK2B/ITGAM/FYB1/ITGB7/HCK/CCN2/ITGAL/ITGB2/FCER1G/PLEK/VAV3/ISG15/VAV1	15
BP	GO:0002861	regulation of inflammatory response to antigenic stimulus	8/815	33/18866	6.21432e-05	0.000528279	0.000417483	CCR7/BTK/C3/PLA2G2D/HLA-DRB1/FCER1G/CD28/HLA-E	8
BP	GO:0052547	regulation of peptidase activity	39/815	466/18866	6.55676e-05	0.000556288	0.000439618	LAMP3/BST2/LGALS9/RARRES1/SERPINA1/SLPI/A2ML1/CST7/VSIR/HGF/CLEC7A/SPOCK2/SERPING1/SERPINB7/PSMB9/C3/LYN/SERPINB2/TNFAIP8/SERPINB5/CCN2/JAK2/SPINK5/SFN/SERPINB4/TFAP2B/AIM2/PI3/EFNA3/ATP2A3/CLDN4/LCK/FASLG/SERPINB3/BIRC3/CASP10/TNFSF10/CD27/MMP9	39
BP	GO:0034162	toll-like receptor 9 signaling pathway	7/815	25/18866	6.64241e-05	0.000560233	0.000442735	TLR7/HAVCR2/PTPN22/PIK3AP1/TLR8/RSAD2/FCRL3	7
BP	GO:0060330	regulation of response to interferon-gamma	7/815	25/18866	6.64241e-05	0.000560233	0.000442735	PARP14/IFNG/JAK2/NLRC5/STAT1/SOCS1/PARP9	7
BP	GO:0060334	regulation of interferon-gamma-mediated signaling pathway	7/815	25/18866	6.64241e-05	0.000560233	0.000442735	PARP14/IFNG/JAK2/NLRC5/STAT1/SOCS1/PARP9	7
BP	GO:0032651	regulation of interleukin-1 beta production	14/815	97/18866	7.04577e-05	0.000593088	0.0004687	CCR7/LGALS9/TLR4/CCL19/CCL3/CLEC7A/TYROBP/LILRA5/IFNG/JAK2/PYHIN1/TLR8/AIM2/MNDA	14
BP	GO:0032481	positive regulation of type I interferon production	12/815	74/18866	7.25704e-05	0.000609677	0.00048181	CD14/TLR7/TLR4/PTPN22/TLR2/PLCG2/DDX58/STAT1/TLR8/IFIH1/TLR3/IRF1	12
BP	GO:0150077	regulation of neuroinflammatory response	9/815	43/18866	7.52664e-05	0.000631091	0.000498733	CST7/IL33/CCL3/STAP1/IL1B/IL18/PTPRC/TNFRSF1B/MMP9	9
BP	GO:0042509	regulation of tyrosine phosphorylation of STAT protein	13/815	86/18866	7.79995e-05	0.000652733	0.000515835	PARP14/CD40/IFNG/LYN/CSF1R/JAK2/HCLS1/SOCS1/FGFR3/TNFRSF18/IL18/CCL5/PARP9	13
BP	GO:0032418	lysosome localization	12/815	75/18866	8.30472e-05	0.000693622	0.000548149	MILR1/LGALS9/FGR/BTK/RAC2/LYN/CD84/LAT2/PIK3CG/FCER1G/CD300A/RASGRP1	12
BP	GO:0002437	inflammatory response to antigenic stimulus	11/815	64/18866	8.35805e-05	0.000696721	0.000550598	CCR7/BTK/C3/PLA2G2D/HLA-DRB1/IL2RA/CD6/FCER1G/CD28/RASGRP1/HLA-E	11
BP	GO:0042832	defense response to protozoan	7/815	26/18866	8.75258e-05	0.000725383	0.000573249	CCDC88B/CLEC7A/GBP4/BATF2/CD40/IRF8/GBP2	7
BP	GO:0090023	positive regulation of neutrophil chemotaxis	7/815	26/18866	8.75258e-05	0.000725383	0.000573249	CCR7/CCL19/CCL21/RAC2/CD74/C3AR1/NCKAP1L	7
BP	GO:1905523	positive regulation of macrophage migration	7/815	26/18866	8.75258e-05	0.000725383	0.000573249	IL34/CCL3/CSF1R/C3AR1/CMKLR1/CSF1/CCL5	7
BP	GO:2001057	reactive nitrogen species metabolic process	13/815	87/18866	8.81342e-05	0.000729017	0.000576121	CLU/TLR4/TLR2/CLEC7A/CYP1B1/PTK2B/IFNG/GCH1/JAK2/AIF1/PTX3/IL1B/ITGB2	13
BP	GO:0033003	regulation of mast cell activation	9/815	44/18866	9.10302e-05	0.000743895	0.000587878	MILR1/LGALS9/FGR/CD300LF/RAC2/LYN/CD84/FCER1G/CD300A	9
BP	GO:0001768	establishment of T cell polarity	5/815	12/18866	9.1319e-05	0.000743895	0.000587878	CCR7/CCL19/CCL21/DOCK8/DOCK2	5
BP	GO:0033004	negative regulation of mast cell activation	5/815	12/18866	9.1319e-05	0.000743895	0.000587878	MILR1/LGALS9/CD300LF/CD84/CD300A	5
BP	GO:0036005	response to macrophage colony-stimulating factor	5/815	12/18866	9.1319e-05	0.000743895	0.000587878	TLR4/TLR2/STAP1/CSF1R/CSF1	5
BP	GO:0036006	cellular response to macrophage colony-stimulating factor stimulus	5/815	12/18866	9.1319e-05	0.000743895	0.000587878	TLR4/TLR2/STAP1/CSF1R/CSF1	5
BP	GO:0038110	interleukin-2-mediated signaling pathway	5/815	12/18866	9.1319e-05	0.000743895	0.000587878	IL2RB/IL2RG/PTK2B/IL2RA/JAK3	5
BP	GO:0043301	negative regulation of leukocyte degranulation	5/815	12/18866	9.1319e-05	0.000743895	0.000587878	LGALS9/CCR2/CD84/HLA-F/CD300A	5
BP	GO:0061517	macrophage proliferation	5/815	12/18866	9.1319e-05	0.000743895	0.000587878	CLU/IL33/IL34/CSF1R/CSF1	5
BP	GO:0002710	negative regulation of T cell mediated immunity	6/815	19/18866	0.000106705	0.000862685	0.000681754	TBX21/IL7R/FOXP3/HLA-F/LILRB1/PTPRC	6
BP	GO:0010759	positive regulation of macrophage chemotaxis	6/815	19/18866	0.000106705	0.000862685	0.000681754	IL34/CSF1R/C3AR1/CMKLR1/CSF1/CCL5	6
BP	GO:0043373	CD4-positive, alpha-beta T cell lineage commitment	6/815	19/18866	0.000106705	0.000862685	0.000681754	SLAMF6/TBX21/TOX/FOXP3/SPN/IL12RB1	6
BP	GO:0048245	eosinophil chemotaxis	6/815	19/18866	0.000106705	0.000862685	0.000681754	CCL4/CCL3/CCL21/CCL2/CCL8/CCL5	6
BP	GO:0032720	negative regulation of tumor necrosis factor production	10/815	55/18866	0.000107095	0.000864208	0.000682958	LGALS9/TLR4/VSIR/HAVCR2/PTPN22/SLAMF1/PTPN6/CLEC4A/NLRC3/FOXP3	10
BP	GO:0002639	positive regulation of immunoglobulin production	9/815	45/18866	0.000109472	0.000878437	0.000694203	IL33/TBX21/CD40/SASH3/CD28/TNFRSF4/MZB1/HLA-E/PTPRC	9
BP	GO:0032722	positive regulation of chemokine production	9/815	45/18866	0.000109472	0.000878437	0.000694203	LGALS9/TLR7/TLR4/HAVCR2/TLR2/CLEC7A/CD74/IL1B/TLR3	9
BP	GO:0052372	modulation by symbiont of entry into host	9/815	45/18866	0.000109472	0.000878437	0.000694203	LGALS9/IFITM1/KRT6A/FCN1/CD74/TRIM22/HLA-DRB1/CD4/PTX3	9
BP	GO:0045639	positive regulation of myeloid cell differentiation	14/815	101/18866	0.0001102	0.000882629	0.000697516	IL34/INPP5D/EVI2B/TYROBP/CD74/IFNG/HLA-DRB1/HCLS1/STAT1/CD4/NCKAP1L/ISG15/CSF1/CCR1	14
BP	GO:0001562	response to protozoan	7/815	27/18866	0.000113782	0.000909618	0.000718844	CCDC88B/CLEC7A/GBP4/BATF2/CD40/IRF8/GBP2	7
BP	GO:0042554	superoxide anion generation	8/815	36/18866	0.000120747	0.000963507	0.000761431	CYBB/CLEC7A/NCF1/TYROBP/ITGAM/ITGB2/NCF2/DUOX1	8
BP	GO:0045670	regulation of osteoclast differentiation	11/815	67/18866	0.000128396	0.00102264	0.000808165	TLR4/CCL3/INPP5D/TYROBP/IFNG/LILRB4/SFRP1/LILRB1/TLR3/CSF1/CCR1	11
BP	GO:0006809	nitric oxide biosynthetic process	12/815	79/18866	0.000139018	0.00110358	0.000872127	CLU/TLR4/CLEC7A/CYP1B1/PTK2B/IFNG/GCH1/JAK2/AIF1/PTX3/IL1B/ITGB2	12
BP	GO:0072593	reactive oxygen species metabolic process	27/815	288/18866	0.000139072	0.00110358	0.000872127	CLU/CYBB/TLR4/TLR2/CLEC7A/NCF1C/NCF1/CYP1B1/TYROBP/RAC2/PTK2B/IFNG/ITGAM/CCN2/GCH1/JAK2/NCF1B/AIF1/PTX3/IL1B/ITGB2/NCF2/SOD2/DUOX1/VAV1/ALOX5/NCF4	27
BP	GO:0001767	establishment of lymphocyte polarity	5/815	13/18866	0.000143121	0.00111916	0.000884441	CCR7/CCL19/CCL21/DOCK8/DOCK2	5
BP	GO:0002430	complement receptor mediated signaling pathway	5/815	13/18866	0.000143121	0.00111916	0.000884441	CR2/FPR1/C3AR1/FPR3/CMKLR1	5
BP	GO:0032725	positive regulation of granulocyte macrophage colony-stimulating factor production	5/815	13/18866	0.000143121	0.00111916	0.000884441	DDX58/PAEP/IL1B/RASGRP1/IL18	5
BP	GO:0035723	interleukin-15-mediated signaling pathway	5/815	13/18866	0.000143121	0.00111916	0.000884441	IL2RB/IL2RG/CD4/JAK3/IL15RA	5
BP	GO:0048302	regulation of isotype switching to IgG isotypes	5/815	13/18866	0.000143121	0.00111916	0.000884441	TBX21/CD40/FOXP3/CD28/PTPRC	5
BP	GO:0071350	cellular response to interleukin-15	5/815	13/18866	0.000143121	0.00111916	0.000884441	IL2RB/IL2RG/CD4/JAK3/IL15RA	5
BP	GO:0071352	cellular response to interleukin-2	5/815	13/18866	0.000143121	0.00111916	0.000884441	IL2RB/IL2RG/PTK2B/IL2RA/JAK3	5
BP	GO:1903236	regulation of leukocyte tethering or rolling	5/815	13/18866	0.000143121	0.00111916	0.000884441	SELP/CCR2/CCL21/PTAFR/CXCL12	5
BP	GO:0002360	T cell lineage commitment	7/815	28/18866	0.000146091	0.00114031	0.000901153	SLAMF6/CYLD/TBX21/TOX/FOXP3/SPN/IL12RB1	7
BP	GO:0032816	positive regulation of natural killer cell activation	6/815	20/18866	0.000146889	0.00114445	0.000904426	TYROBP/TOX/HLA-F/RASGRP1/IL18/HLA-E	6
BP	GO:0007157	heterophilic cell-cell adhesion via plasma membrane cell adhesion molecules	9/815	47/18866	0.000155816	0.00121181	0.000957659	SELP/NECTIN4/VCAM1/JAML/ITGAL/LGALS7B/CD6/NECTIN1/CD209	9
BP	GO:0009988	cell-cell recognition	12/815	80/18866	0.000157225	0.00121835	0.000962827	CCR7/HAVCR2/CCL19/HVCN1/CCL21/PAEP/FOLR2/DOCK8/DOCK2/CD6/PRF1/CD209	12
BP	GO:1901224	positive regulation of NIK/NF-kappaB signaling	12/815	80/18866	0.000157225	0.00121835	0.000962827	LGALS9/CD14/TLR7/TLR4/CD86/HAVCR2/CCL19/TLR2/IL1B/IL18/TLR3/CD27	12
BP	GO:0002763	positive regulation of myeloid leukocyte differentiation	10/815	58/18866	0.000169983	0.00131484	0.00103908	IL34/EVI2B/TYROBP/CD74/IFNG/HLA-DRB1/HCLS1/CD4/CSF1/CCR1	10
BP	GO:0051279	regulation of release of sequestered calcium ion into cytosol	12/815	81/18866	0.000177433	0.00137	0.00108267	CXCL10/CLIC2/CD19/PTPN6/PTK2B/PLN/P2RY6/LYN/JSRP1/CORO1A/CXCL9/CXCL11	12
BP	GO:0046596	regulation of viral entry into host cell	8/815	38/18866	0.000180776	0.00139331	0.00110109	LGALS9/IFITM1/FCN1/CD74/TRIM22/HLA-DRB1/CD4/PTX3	8
BP	GO:0001773	myeloid dendritic cell activation	7/815	29/18866	0.000185449	0.00141913	0.0011215	UBD/HAVCR2/CD2/SLAMF1/BATF2/SPI1/DOCK2	7
BP	GO:0001782	B cell homeostasis	7/815	29/18866	0.000185449	0.00141913	0.0011215	CD74/TNFSF13B/DOCK11/LYN/FOXP3/TNFRSF13C/NCKAP1L	7
BP	GO:0002717	positive regulation of natural killer cell mediated immunity	7/815	29/18866	0.000185449	0.00141913	0.0011215	SLAMF6/SH2D1A/LAG3/HLA-F/RASGRP1/VAV1/HLA-E	7
BP	GO:0045671	negative regulation of osteoclast differentiation	7/815	29/18866	0.000185449	0.00141913	0.0011215	TLR4/CCL3/INPP5D/LILRB4/SFRP1/LILRB1/TLR3	7
BP	GO:0002363	alpha-beta T cell lineage commitment	6/815	21/18866	0.000198166	0.00151375	0.00119627	SLAMF6/TBX21/TOX/FOXP3/SPN/IL12RB1	6
BP	GO:0002475	antigen processing and presentation via MHC class Ib	5/815	14/18866	0.000214732	0.00162297	0.00128258	CD1D/CD1C/HLA-F/HLA-E/B2M	5
BP	GO:0048291	isotype switching to IgG isotypes	5/815	14/18866	0.000214732	0.00162297	0.00128258	TBX21/CD40/FOXP3/CD28/PTPRC	5
BP	GO:0051709	regulation of killing of cells of other organism	5/815	14/18866	0.000214732	0.00162297	0.00128258	KRT6A/CLEC7A/IFNG/FCER2/PRF1	5
BP	GO:0070234	positive regulation of T cell apoptotic process	5/815	14/18866	0.000214732	0.00162297	0.00128258	LGALS9/IDO1/PDCD1/CD274/CCL5	5
BP	GO:0070669	response to interleukin-2	5/815	14/18866	0.000214732	0.00162297	0.00128258	IL2RB/IL2RG/PTK2B/IL2RA/JAK3	5
BP	GO:0070672	response to interleukin-15	5/815	14/18866	0.000214732	0.00162297	0.00128258	IL2RB/IL2RG/CD4/JAK3/IL15RA	5
BP	GO:0002673	regulation of acute inflammatory response	9/815	49/18866	0.000217469	0.00164076	0.00129665	CCR7/BTK/C3/DNASE1L3/PLA2G2D/IL1B/PIK3CG/FCER1G/HLA-E	9
BP	GO:0032660	regulation of interleukin-17 production	8/815	39/18866	0.000218906	0.00164582	0.00130064	TLR4/VSIR/SLAMF6/IFNG/PRKCQ/FOXP3/NCKAP1L/IL18	8
BP	GO:0042092	type 2 immune response	8/815	39/18866	0.000218906	0.00164582	0.00130064	IDO1/CD86/IL33/CCR2/CD74/TBX21/RSAD2/IL18	8
BP	GO:1903428	positive regulation of reactive oxygen species biosynthetic process	10/815	60/18866	0.000227215	0.00170531	0.00134765	CLU/TLR4/CLEC7A/PTK2B/IFNG/JAK2/AIF1/PTX3/IL1B/ITGB2	10
BP	GO:0051928	positive regulation of calcium ion transport	15/815	122/18866	0.000248683	0.00186317	0.00147241	CCL4/CXCL10/PLCG2/CCL3/CD19/CCL2/LILRA5/P2RY6/CXCL12/CD4/CXCL9/STAC3/CCL5/CXCL11/CCR1	15
BP	GO:0010959	regulation of metal ion transport	33/815	396/18866	0.000252732	0.00189021	0.00149378	CCL4/CXCL10/CLIC2/PRSS8/PLCG2/CCL3/CD19/CCL2/PTPN6/PTK2B/LILRA5/PLN/IFNG/LILRB2/P2RY6/LYN/JSRP1/CXCL12/GAL/CD84/CD4/CORO1A/GLRX/PIK3CG/CXCL9/CXCR4/LILRB1/FCRL3/STAC3/CCL5/CXCL11/CCR1/B2M	33
BP	GO:0014009	glial cell proliferation	9/815	50/18866	0.000255171	0.00190513	0.00150557	CLU/IL33/PRKCH/IL34/PTK2B/LYN/CSF1R/IL1B/CSF1	9
BP	GO:0051897	positive regulation of protein kinase B signaling	19/815	178/18866	0.000261349	0.00194487	0.00153697	CCR7/CD86/CCL19/HGF/CCL3/CD19/CCL21/PIK3R5/ICOS/FGF1/RAC2/PIK3AP1/HCLS1/PIK3CG/CD28/FGFR3/IL18/VAV1/LCK	19
BP	GO:0002381	immunoglobulin production involved in immunoglobulin mediated immune response	10/815	61/18866	0.0002614	0.00194487	0.00153697	POU2F2/BTK/TBX21/CD40/HLA-DQB1/HLA-DRB1/FGL2/FOXP3/CD28/PTPRC	10
BP	GO:0045655	regulation of monocyte differentiation	6/815	22/18866	0.000262579	0.00195026	0.00154124	IL34/INPP5D/CD74/HLA-DRB1/CD4/CSF1	6
BP	GO:0043270	positive regulation of ion transport	26/815	284/18866	0.000267135	0.00198067	0.00156527	CCL4/CXCL10/PRSS8/PLCG2/CCL3/CD19/CCR2/CCL2/LILRA5/IFNG/P2RY6/PTAFR/CXCL12/GAL/CD4/IL1B/GLRX/CETP/CXCL9/CTSS/STAC3/ACSL5/TMSB4X/CCL5/CXCL11/CCR1	26
BP	GO:0002675	positive regulation of acute inflammatory response	7/815	31/18866	0.000289768	0.00213742	0.00168914	CCR7/BTK/C3/IL1B/PIK3CG/FCER1G/HLA-E	7
BP	GO:1902624	positive regulation of neutrophil migration	7/815	31/18866	0.000289768	0.00213742	0.00168914	CCR7/CCL19/CCL21/RAC2/CD74/C3AR1/NCKAP1L	7
BP	GO:2000515	negative regulation of CD4-positive, alpha-beta T cell activation	7/815	31/18866	0.000289768	0.00213742	0.00168914	LGALS9/VSIR/TBX21/CD274/FOXP3/JAK3/LGALS7B	7
BP	GO:0002762	negative regulation of myeloid leukocyte differentiation	9/815	51/18866	0.000298132	0.00219533	0.00173491	TLR4/CCL3/INPP5D/LYN/LILRB4/C1QC/SFRP1/LILRB1/TLR3	9
BP	GO:0033623	regulation of integrin activation	5/815	15/18866	0.00031068	0.00227602	0.00179867	SELP/SKAP1/PTGER4/CXCL13/PLEK	5
BP	GO:0042976	activation of Janus kinase activity	5/815	15/18866	0.00031068	0.00227602	0.00179867	PTK2B/JAK2/SOCS1/CD300A/CCL5	5
BP	GO:0045346	regulation of MHC class II biosynthetic process	5/815	15/18866	0.00031068	0.00227602	0.00179867	TLR4/IFNG/SPI1/JAK2/CIITA	5
BP	GO:0032703	negative regulation of interleukin-2 production	6/815	23/18866	0.000342359	0.00249957	0.00197533	HAVCR2/TBX21/VSIG4/GBP1/FOXP3/PTPRC	6
BP	GO:0035458	cellular response to interferon-beta	6/815	23/18866	0.000342359	0.00249957	0.00197533	PYHIN1/STAT1/AIM2/TLR3/MNDA/IRF1	6
BP	GO:0043304	regulation of mast cell degranulation	7/815	32/18866	0.000357207	0.00260296	0.00205704	LGALS9/FGR/RAC2/LYN/CD84/FCER1G/CD300A	7
BP	GO:0061844	antimicrobial humoral immune response mediated by antimicrobial peptide	11/815	75/18866	0.000357733	0.00260296	0.00205704	CXCL10/KLK5/KRT6A/CXCL13/RNASE6/SPINK5/S100A7/CXCL9/GNLY/KLK7/CXCL11	11
BP	GO:0010951	negative regulation of endopeptidase activity	24/815	258/18866	0.000358745	0.00260591	0.00205938	LAMP3/BST2/RARRES1/SERPINA1/SLPI/A2ML1/CST7/HGF/SPOCK2/SERPING1/SERPINB7/C3/SERPINB2/TNFAIP8/SERPINB5/SPINK5/SFN/SERPINB4/TFAP2B/PI3/SERPINB3/BIRC3/CD27/MMP9	24
BP	GO:0001959	regulation of cytokine-mediated signaling pathway	19/815	183/18866	0.000372013	0.00269773	0.00213193	CD300LF/PARP14/STAP1/CYLD/PTPN6/CD74/GFI1/IFNG/JAK2/NLRC5/STAT1/CXCR4/SOCS1/CSF1/SAMHD1/CCL5/BIRC3/PARP9/PTPRC	19
BP	GO:0038061	NIK/NF-kappaB signaling	19/815	184/18866	0.000398475	0.00287989	0.00227589	LGALS9/CD14/TLR7/TLR4/CD86/HAVCR2/PTPN22/CCL19/TLR2/CYLD/PSMB9/NLRC3/IL1B/IL18/TLR3/PSMB10/TMSB4X/BIRC3/CD27	19
BP	GO:0046328	regulation of JNK cascade	19/815	184/18866	0.000398475	0.00287989	0.00227589	CCR7/MAP4K1/TLR4/PTPN22/CCL19/CCL21/CYLD/NCF1/SLAMF1/PTK2B/FGD2/CCN2/IL1B/SFRP1/RASGRP1/MLKL/TLR3/SERPINB3/CD27	19
BP	GO:0010522	regulation of calcium ion transport into cytosol	13/815	101/18866	0.000403742	0.00291305	0.0023021	CXCL10/CLIC2/CD19/PTPN6/PTK2B/PLN/P2RY6/LYN/JSRP1/CD4/CORO1A/CXCL9/CXCL11	13
BP	GO:0051235	maintenance of location	28/815	324/18866	0.000406811	0.00293027	0.0023157	CCR7/CXCL10/CLIC2/MSR1/CCL19/PLCG2/CCL3/CD19/CCL21/PTPN6/PTK2B/C3/PLN/P2RY6/LYN/JSRP1/SRGN/CD4/CORO1A/S100A7/IL1B/CXCL9/LCK/FASLG/TMSB4X/CCR5/CXCL11/PTPRC	28
BP	GO:1903409	reactive oxygen species biosynthetic process	15/815	128/18866	0.000420277	0.00302219	0.00238835	CLU/CYBB/TLR4/CLEC7A/CYP1B1/PTK2B/IFNG/GCH1/JAK2/AIF1/PTX3/IL1B/ITGB2/DUOX1/ALOX5	15
BP	GO:0045342	MHC class II biosynthetic process	5/815	16/18866	0.000435895	0.00311901	0.00246486	TLR4/IFNG/SPI1/JAK2/CIITA	5
BP	GO:0033006	regulation of mast cell activation involved in immune response	7/815	33/18866	0.000436647	0.00311901	0.00246486	LGALS9/FGR/RAC2/LYN/CD84/FCER1G/CD300A	7
BP	GO:0035590	purinergic nucleotide receptor signaling pathway	7/815	33/18866	0.000436647	0.00311901	0.00246486	P2RY13/GPR171/P2RY6/PTAFR/GPR34/P2RY8/P2RY10	7
BP	GO:0090022	regulation of neutrophil chemotaxis	7/815	33/18866	0.000436647	0.00311901	0.00246486	CCR7/CCL19/CCL21/RAC2/CD74/C3AR1/NCKAP1L	7
BP	GO:0034695	response to prostaglandin E	6/815	24/18866	0.000439922	0.00313719	0.00247923	CCR7/CCL19/PTGER4/CCL21/P2RY6/SFRP1	6
BP	GO:0032620	interleukin-17 production	8/815	44/18866	0.000521158	0.00370419	0.00292731	TLR4/VSIR/SLAMF6/IFNG/PRKCQ/FOXP3/NCKAP1L/IL18	8
BP	GO:0045684	positive regulation of epidermis development	8/815	44/18866	0.000521158	0.00370419	0.00292731	SULT2B1/PRKCH/SFN/GAL/ZBED2/SFRP4/PLAAT4/KRT17	8
BP	GO:0002758	innate immune response-activating signal transduction	14/815	117/18866	0.00052304	0.00371142	0.00293303	CLEC4E/CLEC10A/PLCG2/ICAM2/PSMB9/FCN1/LYN/CLEC4A/HCK/FCER1G/CARD11/PSMB10/CD209/ICAM3	14
BP	GO:0051092	positive regulation of NF-kappaB transcription factor activity	17/815	159/18866	0.00053	0.00375461	0.00296716	LGALS9/CLU/TLR4/PRKCH/TLR2/BTK/CRNN/CD40/TRIM22/PRKCQ/PRKCB/IL1B/ITGB2/AIM2/CARD11/IL18/TLR3	17
BP	GO:0045620	negative regulation of lymphocyte differentiation	9/815	55/18866	0.000534145	0.00377773	0.00298543	CD74/TBX21/LAG3/FGL2/FOXP3/JAK3/SOCS1/SFRP1/IRF1	9
BP	GO:0043302	positive regulation of leukocyte degranulation	6/815	25/18866	0.000557869	0.00393256	0.00310779	FGR/ITGAM/PTAFR/ITGB2/HLA-F/FCER1G	6
BP	GO:0061436	establishment of skin barrier	6/815	25/18866	0.000557869	0.00393256	0.00310779	FLG2/ALOX12B/SFN/KRT16/FLG/CLDN4	6
BP	GO:0002887	negative regulation of myeloid leukocyte mediated immunity	4/815	10/18866	0.000589109	0.00410559	0.00324453	LGALS9/CCR2/CD84/CD300A	4
BP	GO:0045348	positive regulation of MHC class II biosynthetic process	4/815	10/18866	0.000589109	0.00410559	0.00324453	TLR4/IFNG/JAK2/CIITA	4
BP	GO:0046598	positive regulation of viral entry into host cell	4/815	10/18866	0.000589109	0.00410559	0.00324453	LGALS9/CD74/HLA-DRB1/CD4	4
BP	GO:0048304	positive regulation of isotype switching to IgG isotypes	4/815	10/18866	0.000589109	0.00410559	0.00324453	TBX21/CD40/CD28/PTPRC	4
BP	GO:0050861	positive regulation of B cell receptor signaling pathway	4/815	10/18866	0.000589109	0.00410559	0.00324453	PRKCH/NFAM1/STAP1/PRKCB	4
BP	GO:0075294	positive regulation by symbiont of entry into host	4/815	10/18866	0.000589109	0.00410559	0.00324453	LGALS9/CD74/HLA-DRB1/CD4	4
BP	GO:2000425	regulation of apoptotic cell clearance	4/815	10/18866	0.000589109	0.00410559	0.00324453	CD300LF/C2/CCL2/C3	4
BP	GO:0016045	detection of bacterium	5/815	17/18866	0.000595675	0.00414462	0.00327537	TLR2/HLA-B/TLR1/CD1D/HLA-DRB1	5
BP	GO:0045428	regulation of nitric oxide biosynthetic process	10/815	68/18866	0.000642232	0.00446133	0.00352566	CLU/TLR4/CLEC7A/PTK2B/IFNG/JAK2/AIF1/PTX3/IL1B/ITGB2	10
BP	GO:0002532	production of molecular mediator involved in inflammatory response	12/815	93/18866	0.000651789	0.00452041	0.00357234	IDO1/TLR4/CLEC7A/BTK/LYN/NLRC3/CD96/CD6/FCER1G/GBP5/ALOX5/SLAMF8	12
BP	GO:0045581	negative regulation of T cell differentiation	8/815	46/18866	0.000711062	0.0049156	0.00388465	CD74/TBX21/LAG3/FGL2/FOXP3/JAK3/SOCS1/IRF1	8
BP	GO:0050798	activated T cell proliferation	8/815	46/18866	0.000711062	0.0049156	0.00388465	LGALS9/BTN3A1/IL2RA/CD274/FOXP3/IL18/IL12RB1/PDCD1LG2	8
BP	GO:0070302	regulation of stress-activated protein kinase signaling cascade	22/815	240/18866	0.000755373	0.00521353	0.0041201	CCR7/MAP4K1/SCIMP/TLR4/PTPN22/CCL19/HGF/CCL21/CYLD/NCF1/SLAMF1/PTK2B/LYN/FGD2/CCN2/IL1B/SFRP1/RASGRP1/MLKL/TLR3/SERPINB3/CD27	22
BP	GO:0009595	detection of biotic stimulus	7/815	36/18866	0.000762326	0.00523626	0.00413807	TLR4/TLR2/CLEC7A/HLA-B/TLR1/CD1D/HLA-DRB1	7
BP	GO:0010543	regulation of platelet activation	7/815	36/18866	0.000762326	0.00523626	0.00413807	SELP/PDPN/TLR4/LYN/PRKCQ/FCER1G/PLEK	7
BP	GO:0045622	regulation of T-helper cell differentiation	7/815	36/18866	0.000762326	0.00523626	0.00413807	CD86/CCL19/TBX21/FOXP3/JAK3/IL18/IL12RB1	7
BP	GO:0010466	negative regulation of peptidase activity	24/815	272/18866	0.000766039	0.00525336	0.00415158	LAMP3/BST2/RARRES1/SERPINA1/SLPI/A2ML1/CST7/HGF/SPOCK2/SERPING1/SERPINB7/C3/SERPINB2/TNFAIP8/SERPINB5/SPINK5/SFN/SERPINB4/TFAP2B/PI3/SERPINB3/BIRC3/CD27/MMP9	24
BP	GO:0051023	regulation of immunoglobulin secretion	5/815	18/18866	0.000795639	0.00543033	0.00429143	IL33/CD40/CD22/TNFRSF4/HLA-E	5
BP	GO:0070230	positive regulation of lymphocyte apoptotic process	5/815	18/18866	0.000795639	0.00543033	0.00429143	LGALS9/IDO1/PDCD1/CD274/CCL5	5
BP	GO:0150078	positive regulation of neuroinflammatory response	5/815	18/18866	0.000795639	0.00543033	0.00429143	IL33/CCL3/STAP1/IL1B/IL18	5
BP	GO:0061041	regulation of wound healing	16/815	151/18866	0.000842345	0.00573998	0.00453614	SELP/PDPN/TLR4/CLEC7A/SERPING1/SMOC2/LYN/SERPINB2/PRKCQ/FCER1G/PLEK/CXCR4/DUOX1/GP1BA/CLDN4/ALOX5	16
BP	GO:0070555	response to interleukin-1	20/815	211/18866	0.000852063	0.005797	0.0045812	LGALS9/CCL4/XCL2/GBP3/CCL19/CCL3/CCL21/PSMB9/CCL2/CD40/GBP1/IL1B/GBP2/SFRP1/CD38/CCL8/PSMB10/CCL5/CCL3L1/CCL22	20
BP	GO:0033632	regulation of cell-cell adhesion mediated by integrin	4/815	11/18866	0.00089418	0.00604522	0.00477736	SKAP1/CXCL13/CD3E/CCL5	4
BP	GO:0035457	cellular response to interferon-alpha	4/815	11/18866	0.00089418	0.00604522	0.00477736	IFIT3/STAR/PYHIN1/IFIT2	4
BP	GO:0046642	negative regulation of alpha-beta T cell proliferation	4/815	11/18866	0.00089418	0.00604522	0.00477736	LGALS9/VSIR/CD274/LGALS7B	4
BP	GO:0051712	positive regulation of killing of cells of other organism	4/815	11/18866	0.00089418	0.00604522	0.00477736	CLEC7A/IFNG/FCER2/PRF1	4
BP	GO:0043030	regulation of macrophage activation	9/815	59/18866	0.000905188	0.00608413	0.00480811	CST7/TLR4/IL33/HAVCR2/CCL3/STAP1/CD74/VSIG4/PTPRC	9
BP	GO:0062208	positive regulation of pattern recognition receptor signaling pathway	7/815	37/18866	0.000905604	0.00608413	0.00480811	TLR4/PTPN22/TLR2/TLR1/DDX60/RSAD2/TLR3	7
BP	GO:0097242	amyloid-beta clearance	7/815	37/18866	0.000905604	0.00608413	0.00480811	CLU/MSR1/C3/IFNG/ITGAM/ITGB2/MARCO	7
BP	GO:1904994	regulation of leukocyte adhesion to vascular endothelial cell	7/815	37/18866	0.000905604	0.00608413	0.00480811	SELP/CCR2/CCL21/PTAFR/CXCL12/ITGB2/ALOX5	7
BP	GO:0046330	positive regulation of JNK cascade	15/815	138/18866	0.000930367	0.00624073	0.00493186	CCR7/MAP4K1/TLR4/CCL19/CCL21/NCF1/SLAMF1/PTK2B/FGD2/CCN2/IL1B/RASGRP1/MLKL/TLR3/CD27	15
BP	GO:0031589	cell-substrate adhesion	29/815	359/18866	0.000956481	0.00640588	0.00506238	CCR7/PDPN/SKAP1/LYVE1/CCL21/SPOCK2/RAC2/PTK2B/SMOC2/CD3E/ABI3BP/LYPD3/ITGB7/FAM107A/CCN2/JAK2/VCAM1/CORO1A/GBP1/COL8A1/ITGAL/ITGB2/MYO1G/CD96/SFRP1/CSF1/SIGLEC1/COL17A1/PARVG	29
BP	GO:0007254	JNK cascade	20/815	213/18866	0.000957972	0.00640588	0.00506238	CCR7/MAP4K1/TLR4/PTPN22/CCL19/PTGER4/CCL21/CYLD/NCF1/SLAMF1/PTK2B/FGD2/CCN2/IL1B/SFRP1/RASGRP1/MLKL/TLR3/SERPINB3/CD27	20
BP	GO:0045834	positive regulation of lipid metabolic process	16/815	153/18866	0.000970812	0.00648164	0.00512225	CCR7/FGR/CCL19/APOA2/CD19/CCL21/FGF1/CD74/PTK2B/STAR/IFNG/LYN/IL1B/VAV3/FGFR3/AGAP2	16
BP	GO:0071347	cellular response to interleukin-1	18/815	183/18866	0.00099233	0.00660477	0.00521955	CCL4/XCL2/GBP3/CCL19/CCL3/CCL21/PSMB9/CCL2/CD40/GBP1/IL1B/GBP2/SFRP1/CCL8/PSMB10/CCL5/CCL3L1/CCL22	18
BP	GO:1903034	regulation of response to wounding	18/815	183/18866	0.00099233	0.00660477	0.00521955	SELP/PDPN/TLR4/CLEC7A/SERPING1/SMOC2/LYN/SERPINB2/SIGLEC10/PRKCQ/FCER1G/PLEK/CXCR4/DUOX1/GP1BA/KLK8/CLDN4/ALOX5	18
BP	GO:0002526	acute inflammatory response	13/815	111/18866	0.00100129	0.00665409	0.00525853	CCR7/SERPINA1/APOA2/BTK/C3/DNASE1L3/PLA2G2D/IL1B/PIK3CG/CD6/FCER1G/CD163/HLA-E	13
BP	GO:0043491	protein kinase B signaling	24/815	278/18866	0.00103786	0.00685884	0.00542034	CCR7/CD86/CCL19/HGF/CCL3/CD19/CCL21/PIK3R5/ICOS/CCL2/FGF1/RAC2/CD40/PIK3AP1/BANK1/HCLS1/IL1B/PIK3CG/CD28/FGFR3/IL18/VAV1/LCK/CCL5	24
BP	GO:0010744	positive regulation of macrophage derived foam cell differentiation	5/815	19/18866	0.00104169	0.00685884	0.00542034	PRKCH/PLA2G5/MSR1/IL18/CSF1	5
BP	GO:0046629	gamma-delta T cell activation	5/815	19/18866	0.00104169	0.00685884	0.00542034	JAML/NCKAP1L/LILRB1/ITK/PTPRC	5
BP	GO:0061081	positive regulation of myeloid leukocyte cytokine production involved in immune response	5/815	19/18866	0.00104169	0.00685884	0.00542034	TLR4/DDX58/CD74/FCER1G/LILRB1	5
BP	GO:0150146	cell junction disassembly	5/815	19/18866	0.00104169	0.00685884	0.00542034	C1QA/C3/ITGAM/C1QB/C1QC	5
BP	GO:1903975	regulation of glial cell migration	5/815	19/18866	0.00104169	0.00685884	0.00542034	GPR183/CCL3/CCR2/STAP1/CSF1	5
BP	GO:0048010	vascular endothelial growth factor receptor signaling pathway	12/815	98/18866	0.00104458	0.00686737	0.00542708	CYBB/NCF1/PTK2B/PRKCB/IL1B/NCF2/ELMO1/VAV3/NCKAP1L/SH2D2A/VAV1/NCF4	12
BP	GO:0033561	regulation of water loss via skin	6/815	28/18866	0.00106255	0.00695515	0.00549645	FLG2/ALOX12B/SFN/KRT16/FLG/CLDN4	6
BP	GO:0045606	positive regulation of epidermal cell differentiation	6/815	28/18866	0.00106255	0.00695515	0.00549645	SULT2B1/PRKCH/SFN/ZBED2/SFRP4/PLAAT4	6
BP	GO:0010742	macrophage derived foam cell differentiation	7/815	38/18866	0.00106927	0.00695515	0.00549645	PRKCH/PLA2G5/MSR1/STAT1/CETP/IL18/CSF1	7
BP	GO:0030224	monocyte differentiation	7/815	38/18866	0.00106927	0.00695515	0.00549645	IL34/INPP5D/CD74/CSF1R/HLA-DRB1/CD4/CSF1	7
BP	GO:0043029	T cell homeostasis	7/815	38/18866	0.00106927	0.00695515	0.00549645	LGALS9/GPR174/IL2RA/CORO1A/FOXP3/JAK3/NCKAP1L	7
BP	GO:0090077	foam cell differentiation	7/815	38/18866	0.00106927	0.00695515	0.00549645	PRKCH/PLA2G5/MSR1/STAT1/CETP/IL18/CSF1	7
BP	GO:1903131	mononuclear cell differentiation	7/815	38/18866	0.00106927	0.00695515	0.00549645	IL34/INPP5D/CD74/CSF1R/HLA-DRB1/CD4/CSF1	7
BP	GO:0002686	negative regulation of leukocyte migration	8/815	49/18866	0.00109658	0.00712193	0.00562825	IL33/PTGER4/CCL21/STAP1/CCL2/CXCL12/CD300A/SLAMF8	8
BP	GO:0090303	positive regulation of wound healing	9/815	61/18866	0.00115696	0.00750278	0.00592923	SELP/PDPN/TLR4/CLEC7A/SMOC2/PLEK/CXCR4/DUOX1/CLDN4	9
BP	GO:0008360	regulation of cell shape	16/815	156/18866	0.00119447	0.00773431	0.0061122	PDPN/FGR/CCL3/FGD3/CCL2/RAC2/PTK2B/FGD2/CSF1R/HCK/LST1/CORO1A/ITGB2/SEMA4D/FMNL1/RHOH	16
BP	GO:0007599	hemostasis	28/815	348/18866	0.00123226	0.00796703	0.00629611	SELP/PDPN/SERPINA1/TLR4/PRKCH/PLCG2/SERPING1/PIK3R5/FLI1/PTPN6/CD40/DOCK11/LYN/SERPINB2/JAK2/WAS/PRKCQ/DOCK8/PRKCB/PIK3CG/FCER1G/PLEK/VAV3/VAV1/GP1BA/LCK/LCP2/IRF1	28
BP	GO:2000249	regulation of actin cytoskeleton reorganization	7/815	39/18866	0.00125529	0.00808939	0.00639281	STAP1/ARHGDIB/PTK2B/CSF1R/HCK/HCLS1/GMFG	7
BP	GO:0001961	positive regulation of cytokine-mediated signaling pathway	8/815	50/18866	0.00125684	0.00808939	0.00639281	CD300LF/PARP14/CD74/GFI1/NLRC5/CXCR4/CSF1/PARP9	8
BP	GO:0045104	intermediate filament cytoskeleton organization	8/815	50/18866	0.00125684	0.00808939	0.00639281	EVPL/DSP/PKP1/KRT16/KRT14/KRT6C/KRT17/PPL	8
BP	GO:0070304	positive regulation of stress-activated protein kinase signaling cascade	17/815	172/18866	0.00128469	0.00825624	0.00652466	CCR7/MAP4K1/SCIMP/TLR4/CCL19/CCL21/NCF1/SLAMF1/PTK2B/LYN/FGD2/CCN2/IL1B/RASGRP1/MLKL/TLR3/CD27	17
BP	GO:2000108	positive regulation of leukocyte apoptotic process	6/815	29/18866	0.00129136	0.00827687	0.00654097	LGALS9/IDO1/PDCD1/LYN/CD274/CCL5	6
BP	GO:0032957	inositol trisphosphate metabolic process	4/815	12/18866	0.00129561	0.00827687	0.00654097	PLCG2/PTK2B/P2RY6/PTAFR	4
BP	GO:0035739	CD4-positive, alpha-beta T cell proliferation	4/815	12/18866	0.00129561	0.00827687	0.00654097	LGALS9/VSIR/CD274/LGALS7B	4
BP	GO:2000561	regulation of CD4-positive, alpha-beta T cell proliferation	4/815	12/18866	0.00129561	0.00827687	0.00654097	LGALS9/VSIR/CD274/LGALS7B	4
BP	GO:0002726	positive regulation of T cell cytokine production	5/815	20/18866	0.00133995	0.00853475	0.00674476	SASH3/IL1B/RSAD2/IL18/B2M	5
BP	GO:0002827	positive regulation of T-helper 1 type immune response	5/815	20/18866	0.00133995	0.00853475	0.00674476	CCL19/CCR2/IL1B/IL18/IL12RB1	5
BP	GO:0031098	stress-activated protein kinase signaling cascade	25/815	300/18866	0.00135755	0.00863404	0.00682323	CCR7/MAP4K1/LGALS9/SCIMP/TLR4/PTPN22/CCL19/PTGER4/HGF/CCL21/CYLD/NCF1/SLAMF1/PTK2B/LYN/FGD2/CCN2/IL1B/CCDC88C/SFRP1/RASGRP1/MLKL/TLR3/SERPINB3/CD27	25
BP	GO:0032602	chemokine production	10/815	75/18866	0.0013964	0.00886799	0.00700811	LGALS9/TLR7/TLR4/HAVCR2/TLR2/CLEC7A/CD74/IL1B/IL18/TLR3	10
BP	GO:0051090	regulation of DNA-binding transcription factor activity	34/815	455/18866	0.00141575	0.00897756	0.0070947	LGALS9/CLU/TLR4/HAVCR2/PRKCH/TLR2/NFAM1/DDX58/BTK/CYLD/CYP1B1/CRNN/CD40/GFI1/TRIM22/HCK/NLRC3/TMIGD3/JAK2/NLRC5/PRKCQ/HCLS1/PRKCB/IL1B/ITGB2/FOXP3/AIM2/SFRP4/CMKLR1/CARD11/TNFRSF4/IL18/TLR3/TMSB4X	34
BP	GO:0045103	intermediate filament-based process	8/815	51/18866	0.00143521	0.00908753	0.00718161	EVPL/DSP/PKP1/KRT16/KRT14/KRT6C/KRT17/PPL	8
BP	GO:0050708	regulation of protein secretion	28/815	352/18866	0.00146104	0.00923744	0.00730008	CLEC4E/FGR/CD14/TLR4/IL33/PTGER4/TLR2/NMU/CD40/IFNG/LYN/TLR1/CD22/JAK2/SRGN/HLA-DRB1/TLR8/IL1B/FOXP3/TFAP2B/SOCS1/RSAD2/SFRP1/TNFRSF4/CD38/HLA-E/CCL5/ALOX5	28
BP	GO:0008154	actin polymerization or depolymerization	20/815	221/18866	0.00150226	0.00948411	0.00749501	CCR7/CYRIA/CARMIL2/CCL21/PTK2B/PSTPIP2/CXCL12/HCK/FAM107A/JAK2/WAS/HCLS1/CORO1A/AIF1/PLEK/NCKAP1L/GMFG/PSTPIP1/TMSB4X/EVL	20
BP	GO:0002220	innate immune response activating cell surface receptor signaling pathway	13/815	116/18866	0.0015067	0.00949817	0.00750613	CLEC4E/CLEC10A/PLCG2/ICAM2/PSMB9/FCN1/LYN/CLEC4A/FCER1G/CARD11/PSMB10/CD209/ICAM3	13
BP	GO:0032872	regulation of stress-activated MAPK cascade	21/815	237/18866	0.00150958	0.00950238	0.00750945	CCR7/MAP4K1/SCIMP/TLR4/PTPN22/CCL19/HGF/CCL21/CYLD/NCF1/SLAMF1/PTK2B/FGD2/CCN2/IL1B/SFRP1/RASGRP1/MLKL/TLR3/SERPINB3/CD27	21
BP	GO:0051048	negative regulation of secretion	18/815	190/18866	0.00152273	0.0095711	0.00756376	LGALS9/IL33/PTGER4/CCR2/NMU/CD74/CD22/SRGN/CD84/IL1B/FOXP3/HLA-F/CD300A/RSAD2/SFRP1/TNFRSF4/LILRB1/TNFRSF1B	18
BP	GO:0035666	TRIF-dependent toll-like receptor signaling pathway	6/815	30/18866	0.00155597	0.00976575	0.00771758	CD14/TLR4/CD300LF/CD40/TLR3/BIRC3	6
BP	GO:0034767	positive regulation of ion transmembrane transport	16/815	161/18866	0.00166363	0.0104262	0.00823953	CXCL10/PLCG2/CD19/CCR2/CCL2/IFNG/P2RY6/PTAFR/GAL/GLRX/CXCL9/CTSS/STAC3/ACSL5/TMSB4X/CXCL11	16
BP	GO:0032616	interleukin-13 production	5/815	21/18866	0.00169676	0.0106184	0.00839138	LGALS9/IL33/LILRA5/IL18/HLA-E	5
BP	GO:0014015	positive regulation of gliogenesis	10/815	77/18866	0.00171058	0.0106893	0.00844742	PRKCH/IL34/TLR2/CCL3/CCR2/LYN/IL1B/CXCR4/CSF1/TNFRSF1B	10
BP	GO:0051056	regulation of small GTPase mediated signal transduction	26/815	323/18866	0.00179802	0.0111991	0.00885036	RHOV/GPR65/PSD4/ARHGAP25/ARHGAP45/FGD3/CYTH4/ARHGDIB/GPR174/RAC2/LYN/FGD2/ARHGAP9/DENND3/JAK2/ARHGAP30/FBP1/P2RY8/VAV3/RASGRP1/VAV1/TAGAP/CSF1/RASAL3/P2RY10/RHOH	26
BP	GO:0002638	negative regulation of immunoglobulin production	4/815	13/18866	0.00180783	0.0111991	0.00885036	IL33/CD22/FOXP3/FCRL3	4
BP	GO:0002921	negative regulation of humoral immune response	4/815	13/18866	0.00180783	0.0111991	0.00885036	SERPING1/PTPN6/SPINK5/VSIG4	4
BP	GO:0033089	positive regulation of T cell differentiation in thymus	4/815	13/18866	0.00180783	0.0111991	0.00885036	IL7R/IL1B/FOXP3/RASGRP1	4
BP	GO:0045579	positive regulation of B cell differentiation	4/815	13/18866	0.00180783	0.0111991	0.00885036	INPP5D/BTK/NCKAP1L/CD27	4
BP	GO:1902563	regulation of neutrophil activation	4/815	13/18866	0.00180783	0.0111991	0.00885036	ITGAM/PTAFR/ITGB2/CD300A	4
BP	GO:0030041	actin filament polymerization	18/815	193/18866	0.00181447	0.0112241	0.00887009	CCR7/CYRIA/CARMIL2/CCL21/PTK2B/PSTPIP2/HCK/FAM107A/JAK2/WAS/HCLS1/CORO1A/AIF1/NCKAP1L/GMFG/PSTPIP1/TMSB4X/EVL	18
BP	GO:0009306	protein secretion	34/815	462/18866	0.00182267	0.0112586	0.00889732	CLEC4E/POU2F2/FGR/CD14/TLR4/IL33/BTN3A1/PTGER4/TLR2/NMU/CD40/IFNG/TNFSF13B/LYN/TLR1/CD22/JAK2/SRGN/GAL/HLA-DRB1/TLR8/IL1B/FOXP3/TFAP2B/PLEK/SOCS1/RSAD2/SFRP1/TNFRSF4/CD38/HLA-E/CCL5/LCP2/ALOX5	34
BP	GO:0031334	positive regulation of protein-containing complex assembly	22/815	257/18866	0.00183342	0.0113087	0.00893695	CCR7/LCP1/CLU/SKAP1/MMP1/TLR4/CARMIL2/CLEC7A/CCL21/CXCL13/PTK2B/IFNG/HCK/WAS/CORO1A/PLEK/NCKAP1L/WARS1/GMFG/TCL1A/GBP5/EVL	22
BP	GO:0045682	regulation of epidermis development	11/815	91/18866	0.00185196	0.0114067	0.0090144	CDH3/SULT2B1/PRKCH/SPINK5/SFN/GAL/ZBED2/SFRP4/PLAAT4/KRT17/CTSV	11
BP	GO:0032770	positive regulation of monooxygenase activity	6/815	31/18866	0.00185986	0.0114389	0.00903984	CDH3/PTK2B/IFNG/FCER2/GCH1/IL1B	6
BP	GO:0001895	retina homeostasis	10/815	78/18866	0.00188784	0.0115811	0.00915219	CDH3/IGHA2/ZG16B/IGHG3/IGKC/IGHA1/LYZ/PIGR/JCHAIN/B2M	10
BP	GO:0035592	establishment of protein localization to extracellular region	34/815	463/18866	0.00188837	0.0115811	0.00915219	CLEC4E/POU2F2/FGR/CD14/TLR4/IL33/BTN3A1/PTGER4/TLR2/NMU/CD40/IFNG/TNFSF13B/LYN/TLR1/CD22/JAK2/SRGN/GAL/HLA-DRB1/TLR8/IL1B/FOXP3/TFAP2B/PLEK/SOCS1/RSAD2/SFRP1/TNFRSF4/CD38/HLA-E/CCL5/LCP2/ALOX5	34
BP	GO:0043405	regulation of MAP kinase activity	27/815	342/18866	0.00195955	0.0120005	0.00948362	MAP4K1/TLR4/PTPN22/IL34/CCL19/FPR1/HGF/LAX1/PIK3R5/FGF1/PTPN6/CD74/PTK2B/CD40/LYN/FGD2/JAK2/IL1B/PIK3CG/CXCR4/CD300A/SFRP1/RASGRP1/MLKL/DUSP2/SERPINB3/PTPRC	27
BP	GO:0046006	regulation of activated T cell proliferation	7/815	42/18866	0.00196822	0.0120364	0.00951204	LGALS9/IL2RA/CD274/FOXP3/IL18/IL12RB1/PDCD1LG2	7
BP	GO:0032715	negative regulation of interleukin-6 production	9/815	66/18866	0.00203907	0.0124519	0.00984039	TLR4/HAVCR2/PTPN22/HGF/SLAMF1/PTPN6/NLRC3/FOXP3/NCKAP1L	9
BP	GO:0007596	blood coagulation	27/815	343/18866	0.00204235	0.0124543	0.00984223	SELP/PDPN/SERPINA1/TLR4/PRKCH/PLCG2/SERPING1/PIK3R5/PTPN6/CD40/DOCK11/LYN/SERPINB2/JAK2/WAS/PRKCQ/DOCK8/PRKCB/PIK3CG/FCER1G/PLEK/VAV3/VAV1/GP1BA/LCK/LCP2/IRF1	27
BP	GO:2000379	positive regulation of reactive oxygen species metabolic process	12/815	106/18866	0.00206915	0.0125998	0.00995724	CLU/TLR4/CLEC7A/TYROBP/PTK2B/IFNG/ITGAM/JAK2/AIF1/PTX3/IL1B/ITGB2	12
BP	GO:0009620	response to fungus	8/815	54/18866	0.00209326	0.0127286	0.010059	SCIMP/C10orf99/TLR4/PLA2G5/CLEC7A/BTK/PTX3/GNLY	8
BP	GO:0032700	negative regulation of interleukin-17 production	5/815	22/18866	0.00211858	0.0128643	0.0101663	TLR4/VSIR/IFNG/FOXP3/NCKAP1L	5
BP	GO:0010743	regulation of macrophage derived foam cell differentiation	6/815	32/18866	0.00220662	0.0133274	0.0105323	PRKCH/PLA2G5/MSR1/CETP/IL18/CSF1	6
BP	GO:0034694	response to prostaglandin	6/815	32/18866	0.00220662	0.0133274	0.0105323	CCR7/CCL19/PTGER4/CCL21/P2RY6/SFRP1	6
BP	GO:0071353	cellular response to interleukin-4	6/815	32/18866	0.00220662	0.0133274	0.0105323	MRC1/IL2RG/CD300LF/PARP14/CORO1A/JAK3	6
BP	GO:0032088	negative regulation of NF-kappaB transcription factor activity	11/815	93/18866	0.00220727	0.0133274	0.0105323	HAVCR2/CYLD/CYP1B1/GFI1/NLRC3/TMIGD3/NLRC5/FOXP3/AIM2/CMKLR1/TMSB4X	11
BP	GO:0001894	tissue homeostasis	22/815	261/18866	0.00222392	0.0134091	0.0105968	CDH3/TLR4/CCR2/IGHA2/INPP5D/ZG16B/RAC2/PTK2B/IGHG3/IGKC/IGHA1/CSF1R/CCN2/LYZ/SASH3/CORO1A/PIGR/JCHAIN/CD38/CSF1/TNFRSF11B/B2M	22
BP	GO:1903531	negative regulation of secretion by cell	16/815	166/18866	0.00227849	0.0137189	0.0108416	LGALS9/IL33/PTGER4/CCR2/CD22/SRGN/CD84/IL1B/FOXP3/HLA-F/CD300A/RSAD2/SFRP1/TNFRSF4/LILRB1/TNFRSF1B	16
BP	GO:0002791	regulation of peptide secretion	29/815	381/18866	0.00234789	0.0141169	0.0111562	CLEC4E/FGR/CD14/TLR4/IL33/PTGER4/TLR2/NMU/CD74/CD40/IFNG/LYN/TLR1/CD22/JAK2/SRGN/HLA-DRB1/TLR8/IL1B/FOXP3/TFAP2B/SOCS1/RSAD2/SFRP1/TNFRSF4/CD38/HLA-E/CCL5/ALOX5	29
BP	GO:0071692	protein localization to extracellular region	34/815	470/18866	0.00240833	0.0144601	0.0114274	CLEC4E/POU2F2/FGR/CD14/TLR4/IL33/BTN3A1/PTGER4/TLR2/NMU/CD40/IFNG/TNFSF13B/LYN/TLR1/CD22/JAK2/SRGN/GAL/HLA-DRB1/TLR8/IL1B/FOXP3/TFAP2B/PLEK/SOCS1/RSAD2/SFRP1/TNFRSF4/CD38/HLA-E/CCL5/LCP2/ALOX5	34
BP	GO:0046007	negative regulation of activated T cell proliferation	4/815	14/18866	0.00244507	0.0146397	0.0115693	LGALS9/CD274/FOXP3/PDCD1LG2	4
BP	GO:0070486	leukocyte aggregation	4/815	14/18866	0.00244507	0.0146397	0.0115693	RAC2/IL1B/ZAP70/SEMA4D	4
BP	GO:1903169	regulation of calcium ion transmembrane transport	15/815	152/18866	0.00245248	0.0146637	0.0115883	CXCL10/CLIC2/PLCG2/CD19/PTPN6/PTK2B/PLN/P2RY6/LYN/JSRP1/CORO1A/PIK3CG/CXCL9/STAC3/CXCL11	15
BP	GO:0032642	regulation of chemokine production	9/815	68/18866	0.00251497	0.0150164	0.011867	LGALS9/TLR7/TLR4/HAVCR2/TLR2/CLEC7A/CD74/IL1B/TLR3	9
BP	GO:0002691	regulation of cellular extravasation	6/815	33/18866	0.00259995	0.0155022	0.0122509	SELP/PTGER4/CCR2/CCL21/PTAFR/CXCL12	6
BP	GO:0050817	coagulation	27/815	349/18866	0.00260479	0.0155095	0.0122567	SELP/PDPN/SERPINA1/TLR4/PRKCH/PLCG2/SERPING1/PIK3R5/PTPN6/CD40/DOCK11/LYN/SERPINB2/JAK2/WAS/PRKCQ/DOCK8/PRKCB/PIK3CG/FCER1G/PLEK/VAV3/VAV1/GP1BA/LCK/LCP2/IRF1	27
BP	GO:1904996	positive regulation of leukocyte adhesion to vascular endothelial cell	5/815	23/18866	0.00261197	0.0155308	0.0122735	SELP/CCR2/PTAFR/ITGB2/ALOX5	5
BP	GO:0045638	negative regulation of myeloid cell differentiation	11/815	95/18866	0.00261594	0.0155328	0.0122751	TLR4/CCL3/GPR171/INPP5D/PTK2B/LYN/LILRB4/C1QC/SFRP1/LILRB1/TLR3	11
BP	GO:0031529	ruffle organization	8/815	56/18866	0.00264968	0.0156898	0.0123991	CCR7/CARMIL2/CCL21/STAP1/CSF1R/AIF1/PLEK/EVL	8
BP	GO:0050732	negative regulation of peptidyl-tyrosine phosphorylation	8/815	56/18866	0.00264968	0.0156898	0.0123991	PARP14/SAMSN1/PTPN6/SEMA4D/SOCS1/CD300A/SFRP1/PTPRC	8
BP	GO:0022617	extracellular matrix disassembly	10/815	82/18866	0.00275084	0.016244	0.0128371	LCP1/PDPN/MMP1/KLK5/CARMIL2/CAPNS2/CTSS/KLK7/CTSV/MMP9	10
BP	GO:0030193	regulation of blood coagulation	10/815	82/18866	0.00275084	0.016244	0.0128371	SELP/PDPN/TLR4/SERPING1/LYN/SERPINB2/PRKCQ/FCER1G/PLEK/GP1BA	10
BP	GO:0002262	myeloid cell homeostasis	15/815	154/18866	0.00278323	0.0164126	0.0129704	IKZF1/CCR2/INPP5D/SPI1/LYN/JAK2/HCLS1/STAT1/FOXP3/JAK3/FCER1G/NCKAP1L/ISG15/AMPD3/B2M	15
BP	GO:0032874	positive regulation of stress-activated MAPK cascade	16/815	170/18866	0.00289723	0.0170614	0.0134832	CCR7/MAP4K1/SCIMP/TLR4/CCL19/CCL21/NCF1/SLAMF1/PTK2B/FGD2/CCN2/IL1B/RASGRP1/MLKL/TLR3/CD27	16
BP	GO:0070266	necroptotic process	7/815	45/18866	0.00296025	0.0174087	0.0137576	CD14/TLR4/CYLD/MLKL/TLR3/FASLG/BIRC3	7
BP	GO:1900046	regulation of hemostasis	10/815	83/18866	0.00300952	0.0176742	0.0139674	SELP/PDPN/TLR4/SERPING1/LYN/SERPINB2/PRKCQ/FCER1G/PLEK/GP1BA	10
BP	GO:0002756	MyD88-independent toll-like receptor signaling pathway	6/815	34/18866	0.0030436	0.0178256	0.0140871	CD14/TLR4/CD300LF/CD40/TLR3/BIRC3	6
BP	GO:0010922	positive regulation of phosphatase activity	6/815	34/18866	0.0030436	0.0178256	0.0140871	IFNG/JAK2/PLEK/CD300A/FCRL3/PTPRC	6
BP	GO:0034123	positive regulation of toll-like receptor signaling pathway	5/815	24/18866	0.00318357	0.0185946	0.0146948	PTPN22/TLR2/TLR1/RSAD2/TLR3	5
BP	GO:1903306	negative regulation of regulated secretory pathway	5/815	24/18866	0.00318357	0.0185946	0.0146948	LGALS9/CCR2/CD84/HLA-F/CD300A	5
BP	GO:0002281	macrophage activation involved in immune response	4/815	15/18866	0.00322121	0.018637	0.0147283	IL33/HAVCR2/TYROBP/IFNG	4
BP	GO:0002467	germinal center formation	4/815	15/18866	0.00322121	0.018637	0.0147283	CXCL13/TNFSF13B/TNFRSF13C/KLHL6	4
BP	GO:0030852	regulation of granulocyte differentiation	4/815	15/18866	0.00322121	0.018637	0.0147283	INPP5D/EVI2B/HCLS1/C1QC	4
BP	GO:0034134	toll-like receptor 2 signaling pathway	4/815	15/18866	0.00322121	0.018637	0.0147283	TLR2/LYN/TLR1/PIK3AP1	4
BP	GO:0043374	CD8-positive, alpha-beta T cell differentiation	4/815	15/18866	0.00322121	0.018637	0.0147283	TOX/SOCS1/NCKAP1L/IRF1	4
BP	GO:0050862	positive regulation of T cell receptor signaling pathway	4/815	15/18866	0.00322121	0.018637	0.0147283	CCR7/CYLD/CARD11/LCK	4
BP	GO:0060099	regulation of phagocytosis, engulfment	4/815	15/18866	0.00322121	0.018637	0.0147283	STAP1/C3/CD300A/NCKAP1L	4
BP	GO:0051403	stress-activated MAPK cascade	23/815	286/18866	0.00324591	0.0187547	0.0148213	CCR7/MAP4K1/LGALS9/SCIMP/TLR4/PTPN22/CCL19/PTGER4/HGF/CCL21/CYLD/NCF1/SLAMF1/PTK2B/FGD2/CCN2/IL1B/SFRP1/RASGRP1/MLKL/TLR3/SERPINB3/CD27	23
BP	GO:0035306	positive regulation of dephosphorylation	8/815	58/18866	0.00331536	0.0191302	0.015118	PPP1R16B/IFNG/LILRB2/JAK2/PLEK/CD300A/FCRL3/PTPRC	8
BP	GO:0046579	positive regulation of Ras protein signal transduction	9/815	71/18866	0.00338948	0.0195316	0.0154352	GPR65/GPR174/LYN/JAK2/P2RY8/RASGRP1/VAV1/CSF1/P2RY10	9
BP	GO:0002223	stimulatory C-type lectin receptor signaling pathway	12/815	113/18866	0.00353525	0.0203443	0.0160775	CLEC4E/CLEC10A/PLCG2/ICAM2/PSMB9/LYN/CLEC4A/FCER1G/CARD11/PSMB10/CD209/ICAM3	12
BP	GO:0070670	response to interleukin-4	6/815	35/18866	0.0035414	0.0203524	0.0160839	MRC1/IL2RG/CD300LF/PARP14/CORO1A/JAK3	6
BP	GO:0050830	defense response to Gram-positive bacterium	11/815	99/18866	0.00361623	0.020743	0.0163926	FGR/C10orf99/HAVCR2/KRT6A/TLR2/GBP4/RNASE6/MPEG1/LYZ/GBP2/HLA-E	11
BP	GO:0014013	regulation of gliogenesis	13/815	128/18866	0.00361903	0.020743	0.0163926	GPR183/PRKCH/IL34/TLR2/CCL3/CCR2/STAP1/LYN/DLX2/IL1B/CXCR4/CSF1/TNFRSF1B	13
BP	GO:2000116	regulation of cysteine-type endopeptidase activity	20/815	239/18866	0.00374009	0.0214083	0.0169183	LAMP3/LGALS9/CST7/HGF/CLEC7A/PSMB9/TNFAIP8/CCN2/JAK2/SFN/TFAP2B/AIM2/ATP2A3/LCK/FASLG/BIRC3/CASP10/TNFSF10/CD27/MMP9	20
BP	GO:0002576	platelet degranulation	13/815	129/18866	0.00386999	0.0221223	0.0174826	SELENOP/SELP/CLU/SERPINA1/CTSW/HGF/SERPING1/LYN/SRGN/FCER1G/PLEK/ISLR/TMSB4X	13
BP	GO:0030198	extracellular matrix organization	29/815	395/18866	0.00393844	0.0224837	0.0177682	LCP1/PDPN/MMP1/KLK5/CARMIL2/ICAM2/SPOCK2/CYP1B1/SMOC2/ITGAM/ABI3BP/SERPINB5/ITGB7/CCN2/SPINK5/CAPNS2/VCAM1/PTX3/COL8A1/ITGAL/ITGB2/CTSS/KLK7/TNFRSF11B/COL17A1/ICAM3/CTSV/TNFRSF1B/MMP9	29
BP	GO:0043062	extracellular structure organization	29/815	396/18866	0.00408054	0.023264	0.0183848	LCP1/PDPN/MMP1/KLK5/CARMIL2/ICAM2/SPOCK2/CYP1B1/SMOC2/ITGAM/ABI3BP/SERPINB5/ITGB7/CCN2/SPINK5/CAPNS2/VCAM1/PTX3/COL8A1/ITGAL/ITGB2/CTSS/KLK7/TNFRSF11B/COL17A1/ICAM3/CTSV/TNFRSF1B/MMP9	29
BP	GO:0002295	T-helper cell lineage commitment	4/815	16/18866	0.00414965	0.0234709	0.0185484	SLAMF6/TBX21/SPN/IL12RB1	4
BP	GO:0010919	regulation of inositol phosphate biosynthetic process	4/815	16/18866	0.00414965	0.0234709	0.0185484	PTK2B/P2RY6/PTAFR/PLEK	4
BP	GO:0034374	low-density lipoprotein particle remodeling	4/815	16/18866	0.00414965	0.0234709	0.0185484	PLA2G5/APOA2/PLA2G7/CETP	4
BP	GO:0045869	negative regulation of single stranded viral RNA replication via double stranded DNA intermediate	4/815	16/18866	0.00414965	0.0234709	0.0185484	APOBEC3G/APOBEC3H/APOBEC3D/RESF1	4
BP	GO:0050710	negative regulation of cytokine secretion	4/815	16/18866	0.00414965	0.0234709	0.0185484	PTGER4/SRGN/FOXP3/TNFRSF4	4
BP	GO:1905153	regulation of membrane invagination	4/815	16/18866	0.00414965	0.0234709	0.0185484	STAP1/C3/CD300A/NCKAP1L	4
BP	GO:0007015	actin filament organization	31/815	434/18866	0.00440179	0.0248643	0.0196495	CCR7/LCP1/GPR65/CYRIA/ARHGAP25/MYO1F/PTGER4/CARMIL2/CCL21/RAC2/PTK2B/PSTPIP2/CXCL12/HCK/FAM107A/CCN2/JAK2/WAS/HCLS1/CORO1A/AIF1/MYO1G/ELMO1/PLEK/NCKAP1L/SFRP1/GMFG/PSTPIP1/TMSB4X/RHOH/EVL	31
BP	GO:1903036	positive regulation of response to wounding	9/815	74/18866	0.00448681	0.0252781	0.0199765	SELP/PDPN/TLR4/CLEC7A/SMOC2/PLEK/CXCR4/DUOX1/CLDN4	9
BP	GO:2001259	positive regulation of cation channel activity	9/815	74/18866	0.00448681	0.0252781	0.0199765	PLCG2/CCR2/CCL2/IFNG/P2RY6/GAL/CTSS/STAC3/TMSB4X	9
BP	GO:0007265	Ras protein signal transduction	26/815	346/18866	0.00454456	0.0255699	0.0202071	RHOV/GPR65/PDPN/PSD4/CYTH4/ARHGDIB/GPR174/RAC2/LYN/DOK2/DENND3/JAK2/WAS/AIF1/FBP1/ELMO1/P2RY8/RASGRP1/RASGRP2/VAV1/CSF1/DOK3/RASAL3/P2RY10/RASGRP3/RHOH	26
BP	GO:0050818	regulation of coagulation	10/815	88/18866	0.00460794	0.0258925	0.0204621	SELP/PDPN/TLR4/SERPING1/LYN/SERPINB2/PRKCQ/FCER1G/PLEK/GP1BA	10
BP	GO:1904064	positive regulation of cation transmembrane transport	14/815	147/18866	0.00463404	0.0260052	0.0205511	CXCL10/PLCG2/CD19/CCR2/CCL2/IFNG/P2RY6/GAL/GLRX/CXCL9/CTSS/STAC3/TMSB4X/CXCL11	14
BP	GO:0070588	calcium ion transmembrane transport	24/815	312/18866	0.00469319	0.0263027	0.0207863	CCR7/CXCL10/CLIC2/CCL19/PLCG2/CCL3/CD19/CCL21/PTPN6/PTK2B/PLN/P2RY6/LYN/JSRP1/CORO1A/PIK3CG/CXCL9/STAC3/ATP2A3/LCK/FASLG/CCR5/CXCL11/PTPRC	24
BP	GO:0010518	positive regulation of phospholipase activity	8/815	62/18866	0.00502975	0.0281522	0.0222478	CD86/PLA2G5/P2RY6/PTAFR/FGFR3/ITK/CCL5/S1PR4	8
BP	GO:0033631	cell-cell adhesion mediated by integrin	4/815	17/18866	0.00524318	0.029119	0.0230119	SKAP1/CXCL13/CD3E/CCL5	4
BP	GO:0044546	NLRP3 inflammasome complex assembly	4/815	17/18866	0.00524318	0.029119	0.0230119	TLR4/NLRC3/AIM2/GBP5	4
BP	GO:0044764	multi-organism cellular process	4/815	17/18866	0.00524318	0.029119	0.0230119	CD4/CXCR4/SIGLEC1/CCR5	4
BP	GO:0046851	negative regulation of bone remodeling	4/815	17/18866	0.00524318	0.029119	0.0230119	INPP5D/SFRP1/CD38/TNFRSF11B	4
BP	GO:0048535	lymph node development	4/815	17/18866	0.00524318	0.029119	0.0230119	PDPN/LTB/IL7R/TOX	4
BP	GO:0071360	cellular response to exogenous dsRNA	4/815	17/18866	0.00524318	0.029119	0.0230119	DDX58/IFIT1/IFIH1/TLR3	4
BP	GO:0007160	cell-matrix adhesion	19/815	230/18866	0.00532694	0.0295459	0.0233493	CCR7/SKAP1/LYVE1/CCL21/PTK2B/CD3E/LYPD3/ITGB7/FAM107A/CCN2/VCAM1/ITGAL/ITGB2/CD96/SFRP1/CSF1/SIGLEC1/COL17A1/PARVG	19
BP	GO:0045646	regulation of erythrocyte differentiation	7/815	50/18866	0.00541045	0.0299318	0.0236542	INPP5D/SPI1/LYN/STAT1/NCKAP1L/ISG15/B2M	7
BP	GO:0097300	programmed necrotic cell death	7/815	50/18866	0.00541045	0.0299318	0.0236542	CD14/TLR4/CYLD/MLKL/TLR3/FASLG/BIRC3	7
BP	GO:0033081	regulation of T cell differentiation in thymus	5/815	27/18866	0.00543369	0.0300217	0.0237252	IL7R/TOX/IL1B/FOXP3/RASGRP1	5
BP	GO:0032970	regulation of actin filament-based process	29/815	405/18866	0.00556561	0.030711	0.02427	CCR7/BST2/GPR65/PDPN/CYRIA/PTGER4/CARMIL2/CCL21/STAP1/ARHGDIB/RAC2/PTK2B/PLN/DSP/CXCL12/CSF1R/HCK/FAM107A/CCN2/WAS/HCLS1/CORO1A/PLEK/NCKAP1L/SFRP1/GMFG/TMSB4X/RHOH/EVL	29
BP	GO:0032414	positive regulation of ion transmembrane transporter activity	11/815	106/18866	0.00608359	0.0335261	0.0264947	PLCG2/CCR2/CCL2/IFNG/P2RY6/PTAFR/GAL/GLRX/CTSS/STAC3/TMSB4X	11
BP	GO:1901654	response to ketone	17/815	200/18866	0.00615669	0.0338855	0.0267787	CCR7/MAP4K1/CYBB/CCL19/PTGER4/TLR2/CCL21/STAR/PLN/P2RY6/PTAFR/DSG1/SFRP1/CD38/GJB2/CLDN4/CA9	17
BP	GO:0051057	positive regulation of small GTPase mediated signal transduction	9/815	78/18866	0.00635857	0.0349518	0.0276214	GPR65/GPR174/LYN/JAK2/P2RY8/RASGRP1/VAV1/CSF1/P2RY10	9
BP	GO:0032958	inositol phosphate biosynthetic process	5/815	28/18866	0.00638394	0.0350016	0.0276607	PLCG2/PTK2B/P2RY6/PTAFR/PLEK	5
BP	GO:1902932	positive regulation of alcohol biosynthetic process	5/815	28/18866	0.00638394	0.0350016	0.0276607	FGF1/IFNG/P2RY6/PTAFR/IL1B	5
BP	GO:0032656	regulation of interleukin-13 production	4/815	18/18866	0.0065139	0.0356686	0.0281878	LGALS9/IL33/LILRA5/HLA-E	4
BP	GO:1903426	regulation of reactive oxygen species biosynthetic process	11/815	107/18866	0.00652387	0.0356777	0.028195	CLU/TLR4/CLEC7A/PTK2B/IFNG/JAK2/AIF1/PTX3/IL1B/ITGB2/ALOX5	11
BP	GO:0010811	positive regulation of cell-substrate adhesion	12/815	122/18866	0.00654235	0.0357332	0.0282389	CCR7/SKAP1/CCL21/SPOCK2/PTK2B/SMOC2/CD3E/ABI3BP/JAK2/COL8A1/SFRP1/CSF1	12
BP	GO:0031640	killing of cells of other organism	8/815	65/18866	0.00670768	0.0365432	0.028879	KRT6A/CLEC7A/IFNG/APOL1/FCER2/LYZ/GNLY/PRF1	8
BP	GO:0098586	cellular response to virus	8/815	65/18866	0.00670768	0.0365432	0.028879	LGALS9/POU2F2/CCL19/DDX58/POU2AF1/DDX60/IFIH1/BIRC3	8
BP	GO:0048260	positive regulation of receptor-mediated endocytosis	7/815	52/18866	0.00672884	0.036612	0.0289334	CLU/CCL19/PLCG2/CCL21/C3/SFRP4/B2M	7
BP	GO:0043407	negative regulation of MAP kinase activity	9/815	79/18866	0.00690872	0.0375432	0.0296693	PTPN22/LAX1/PTPN6/LYN/IL1B/CD300A/SFRP1/DUSP2/SERPINB3	9
BP	GO:0051091	positive regulation of DNA-binding transcription factor activity	21/815	270/18866	0.0069475	0.0377062	0.0297981	LGALS9/CLU/TLR4/PRKCH/TLR2/NFAM1/DDX58/BTK/CRNN/CD40/TRIM22/JAK2/PRKCQ/HCLS1/PRKCB/IL1B/ITGB2/AIM2/CARD11/IL18/TLR3	21
BP	GO:0051896	regulation of protein kinase B signaling	20/815	253/18866	0.00698555	0.0378649	0.0299235	CCR7/CD86/CCL19/HGF/CCL3/CD19/CCL21/PIK3R5/ICOS/FGF1/RAC2/PIK3AP1/BANK1/HCLS1/PIK3CG/CD28/FGFR3/IL18/VAV1/LCK	20
BP	GO:0043032	positive regulation of macrophage activation	5/815	29/18866	0.00744489	0.0403038	0.0318509	TLR4/IL33/HAVCR2/CCL3/STAP1	5
BP	GO:0032956	regulation of actin cytoskeleton organization	26/815	360/18866	0.00752235	0.0406719	0.0321418	CCR7/BST2/GPR65/CYRIA/PTGER4/CARMIL2/CCL21/STAP1/ARHGDIB/RAC2/PTK2B/CXCL12/CSF1R/HCK/FAM107A/CCN2/WAS/HCLS1/CORO1A/PLEK/NCKAP1L/SFRP1/GMFG/TMSB4X/RHOH/EVL	26
BP	GO:0001865	NK T cell differentiation	3/815	10/18866	0.00767338	0.0408707	0.0322989	PRDM1/TOX/ITK	3
BP	GO:0002676	regulation of chronic inflammatory response	3/815	10/18866	0.00767338	0.0408707	0.0322989	IDO1/FOXP3/CCL5	3
BP	GO:0002934	desmosome organization	3/815	10/18866	0.00767338	0.0408707	0.0322989	PKP3/DSP/NECTIN1	3
BP	GO:0032815	negative regulation of natural killer cell activation	3/815	10/18866	0.00767338	0.0408707	0.0322989	FGR/HAVCR2/HLA-F	3
BP	GO:0032817	regulation of natural killer cell proliferation	3/815	10/18866	0.00767338	0.0408707	0.0322989	PTPN22/IL18/HLA-E	3
BP	GO:0034163	regulation of toll-like receptor 9 signaling pathway	3/815	10/18866	0.00767338	0.0408707	0.0322989	PTPN22/RSAD2/FCRL3	3
BP	GO:0070383	DNA cytosine deamination	3/815	10/18866	0.00767338	0.0408707	0.0322989	APOBEC3G/APOBEC3H/APOBEC3D	3
BP	GO:0070391	response to lipoteichoic acid	3/815	10/18866	0.00767338	0.0408707	0.0322989	CD14/TLR4/TLR2	3
BP	GO:0070424	regulation of nucleotide-binding oligomerization domain containing signaling pathway	3/815	10/18866	0.00767338	0.0408707	0.0322989	TLR4/PTPN22/BIRC3	3
BP	GO:0071104	response to interleukin-9	3/815	10/18866	0.00767338	0.0408707	0.0322989	IL2RG/STAT1/JAK3	3
BP	GO:0071223	cellular response to lipoteichoic acid	3/815	10/18866	0.00767338	0.0408707	0.0322989	CD14/TLR4/TLR2	3
BP	GO:1900426	positive regulation of defense response to bacterium	3/815	10/18866	0.00767338	0.0408707	0.0322989	KLK5/HAVCR2/KLK7	3
BP	GO:0032930	positive regulation of superoxide anion generation	4/815	19/18866	0.00797316	0.04231	0.0334363	CLEC7A/TYROBP/ITGAM/ITGB2	4
BP	GO:0045091	regulation of single stranded viral RNA replication via double stranded DNA intermediate	4/815	19/18866	0.00797316	0.04231	0.0334363	APOBEC3G/APOBEC3H/APOBEC3D/RESF1	4
BP	GO:1900424	regulation of defense response to bacterium	4/815	19/18866	0.00797316	0.04231	0.0334363	KLK5/HAVCR2/SPINK5/KLK7	4
BP	GO:0051346	negative regulation of hydrolase activity	32/815	473/18866	0.00841743	0.0446124	0.0352558	LAMP3/BST2/RARRES1/SERPINA1/SLPI/A2ML1/CST7/HGF/APOA2/SPOCK2/SERPING1/SERPINB7/C3/PLN/SERPINB2/TNFAIP8/SERPINB5/SPINK5/SFN/IFIT1/SERPINB4/PTX3/TFAP2B/SEMA4D/GZMA/NCKAP1L/PI3/SERPINB3/BIRC3/RHOH/CD27/MMP9	32
BP	GO:0061082	myeloid leukocyte cytokine production	5/815	30/18866	0.00862268	0.0456438	0.036071	TLR4/DDX58/CD74/FCER1G/LILRB1	5
BP	GO:1901216	positive regulation of neuron death	10/815	97/18866	0.00909455	0.0480824	0.0379981	CLU/TLR4/CCL3/TYROBP/C1QA/IFNG/ITGAM/ITGB2/TFAP2B/FASLG	10
BP	GO:0001954	positive regulation of cell-matrix adhesion	7/815	55/18866	0.00913427	0.048233	0.0381171	CCR7/SKAP1/CCL21/PTK2B/CD3E/SFRP1/CSF1	7
BP	GO:1903532	positive regulation of secretion by cell	23/815	313/18866	0.00945316	0.0498555	0.0393994	CLEC4E/FGR/CD14/TLR4/IL33/PTGER4/TLR2/NMU/IFNG/ITGAM/PTAFR/CXCL12/JAK2/GAL/HLA-DRB1/IL1B/ITGB2/HLA-F/FCER1G/TNFRSF4/CD38/HLA-E/SDC1	23
BP	GO:0002544	chronic inflammatory response	4/815	20/18866	0.00963146	0.0504858	0.0398974	IDO1/CXCL13/FOXP3/CCL5	4
BP	GO:0002902	regulation of B cell apoptotic process	4/815	20/18866	0.00963146	0.0504858	0.0398974	HSH2D/BTK/CD74/LYN	4
BP	GO:0007252	I-kappaB phosphorylation	4/815	20/18866	0.00963146	0.0504858	0.0398974	TLR7/TLR4/TLR2/TLR3	4
BP	GO:0034138	toll-like receptor 3 signaling pathway	4/815	20/18866	0.00963146	0.0504858	0.0398974	SCIMP/HAVCR2/PTPN22/TLR3	4
BP	GO:0039692	single stranded viral RNA replication via double stranded DNA intermediate	4/815	20/18866	0.00963146	0.0504858	0.0398974	APOBEC3G/APOBEC3H/APOBEC3D/RESF1	4
BP	GO:0034764	positive regulation of transmembrane transport	17/815	210/18866	0.00982547	0.0514399	0.0406515	CXCL10/PLCG2/CD19/CCR2/CCL2/C3/IFNG/P2RY6/PTAFR/GAL/GLRX/CXCL9/CTSS/STAC3/ACSL5/TMSB4X/CXCL11	17
BP	GO:0045940	positive regulation of steroid metabolic process	5/815	31/18866	0.00992322	0.0518253	0.040956	APOA2/FGF1/STAR/IFNG/IL1B	5
BP	GO:0072538	T-helper 17 type immune response	5/815	31/18866	0.00992322	0.0518253	0.040956	SLAMF6/TBX21/PRKCQ/FOXP3/IL12RB1	5
BP	GO:0050850	positive regulation of calcium-mediated signaling	6/815	43/18866	0.00994008	0.0518503	0.0409757	CCL4/CCL3/CD3E/P2RY6/CD4/ZAP70	6
BP	GO:0034101	erythrocyte homeostasis	12/815	129/18866	0.0100502	0.0523609	0.0413793	IKZF1/INPP5D/SPI1/LYN/JAK2/HCLS1/STAT1/JAK3/NCKAP1L/ISG15/AMPD3/B2M	12
BP	GO:0001787	natural killer cell proliferation	3/815	11/18866	0.0102156	0.052396	0.041407	PTPN22/IL18/HLA-E	3
BP	GO:0032908	regulation of transforming growth factor beta1 production	3/815	11/18866	0.0102156	0.052396	0.041407	SERPINB7/TYROBP/FOXP3	3
BP	GO:0044803	multi-organism membrane organization	3/815	11/18866	0.0102156	0.052396	0.041407	CD4/CXCR4/CCR5	3
BP	GO:0044848	biological phase	3/815	11/18866	0.0102156	0.052396	0.041407	CDH3/SPINK5/GAL	3
BP	GO:0046643	regulation of gamma-delta T cell activation	3/815	11/18866	0.0102156	0.052396	0.041407	NCKAP1L/LILRB1/PTPRC	3
BP	GO:0051024	positive regulation of immunoglobulin secretion	3/815	11/18866	0.0102156	0.052396	0.041407	IL33/TNFRSF4/HLA-E	3
BP	GO:0051132	NK T cell activation	3/815	11/18866	0.0102156	0.052396	0.041407	CD300A/IL18/RASAL3	3
BP	GO:0070106	interleukin-27-mediated signaling pathway	3/815	11/18866	0.0102156	0.052396	0.041407	EBI3/JAK2/STAT1	3
BP	GO:0070339	response to bacterial lipopeptide	3/815	11/18866	0.0102156	0.052396	0.041407	CD14/TLR2/TLR1	3
BP	GO:0070673	response to interleukin-18	3/815	11/18866	0.0102156	0.052396	0.041407	IL18/ALOX5/IL18BP	3
BP	GO:0070757	interleukin-35-mediated signaling pathway	3/815	11/18866	0.0102156	0.052396	0.041407	EBI3/JAK2/STAT1	3
BP	GO:0071220	cellular response to bacterial lipoprotein	3/815	11/18866	0.0102156	0.052396	0.041407	CD14/TLR2/TLR1	3
BP	GO:0071221	cellular response to bacterial lipopeptide	3/815	11/18866	0.0102156	0.052396	0.041407	CD14/TLR2/TLR1	3
BP	GO:0032411	positive regulation of transporter activity	11/815	114/18866	0.010345	0.0529963	0.0418814	PLCG2/CCR2/CCL2/IFNG/P2RY6/PTAFR/GAL/GLRX/CTSS/STAC3/TMSB4X	11
BP	GO:0002534	cytokine production involved in inflammatory response	8/815	70/18866	0.0104013	0.0532212	0.0420592	IDO1/TLR4/CLEC7A/NLRC3/CD96/CD6/GBP5/ALOX5	8
BP	GO:1903305	regulation of regulated secretory pathway	14/815	162/18866	0.0106597	0.0544787	0.0430529	LGALS9/FGR/CCR2/VAMP1/RAC2/LYN/ITGAM/PTAFR/CD84/PRKCB/ITGB2/HLA-F/FCER1G/CD300A	14
BP	GO:0035307	positive regulation of protein dephosphorylation	6/815	44/18866	0.0110999	0.0566609	0.0447774	PPP1R16B/LILRB2/JAK2/CD300A/FCRL3/PTPRC	6
BP	GO:0045807	positive regulation of endocytosis	10/815	100/18866	0.0111627	0.0569139	0.0449774	CLU/CD14/CCL19/PLCG2/CCL21/STAP1/C3/SFRP4/NCKAP1L/B2M	10
BP	GO:0051051	negative regulation of transport	32/815	483/18866	0.0112063	0.0570684	0.0450995	BST2/LGALS9/CLIC2/IL33/CD300LF/PTGER4/TLR2/APOA2/CCR2/NMU/CD74/PTK2B/PLN/LILRB2/DERL3/CD22/SRGN/CD84/PRKCB/CORO1A/PROM2/IL1B/FOXP3/HLA-F/SFRP4/CD300A/RSAD2/SFRP1/TNFRSF4/LILRB1/TNFRSF1B/MMP9	32
BP	GO:0009164	nucleoside catabolic process	5/815	32/18866	0.0113522	0.0576746	0.0455786	APOBEC3G/APOBEC3H/APOBEC3D/ADA2/DPYD	5
BP	GO:0050849	negative regulation of calcium-mediated signaling	5/815	32/18866	0.0113522	0.0576746	0.0455786	CLIC2/CD22/TBC1D10C/PLEK/SLA2	5
BP	GO:0010893	positive regulation of steroid biosynthetic process	4/815	21/18866	0.0114984	0.0580739	0.0458941	FGF1/STAR/IFNG/IL1B	4
BP	GO:0030502	negative regulation of bone mineralization	4/815	21/18866	0.0114984	0.0580739	0.0458941	CCL3/PTK2B/SRGN/CCR1	4
BP	GO:0032516	positive regulation of phosphoprotein phosphatase activity	4/815	21/18866	0.0114984	0.0580739	0.0458941	JAK2/CD300A/FCRL3/PTPRC	4
BP	GO:0051797	regulation of hair follicle development	4/815	21/18866	0.0114984	0.0580739	0.0458941	CDH3/SPINK5/GAL/KRT17	4
BP	GO:1903978	regulation of microglial cell activation	4/815	21/18866	0.0114984	0.0580739	0.0458941	CST7/CCL3/STAP1/PTPRC	4
BP	GO:0034109	homotypic cell-cell adhesion	9/815	86/18866	0.0118412	0.0597348	0.0472066	PDPN/PTPN6/DSP/LYN/PRKCQ/PIK3CG/PLEK/GP1BA/CCL5	9
BP	GO:0002792	negative regulation of peptide secretion	10/815	101/18866	0.0119256	0.0600197	0.0474318	IL33/PTGER4/CD74/CD22/SRGN/IL1B/FOXP3/RSAD2/SFRP1/TNFRSF4	10
BP	GO:0030838	positive regulation of actin filament polymerization	10/815	101/18866	0.0119256	0.0600197	0.0474318	CCR7/CARMIL2/CCL21/PTK2B/HCK/WAS/CORO1A/NCKAP1L/GMFG/EVL	10
BP	GO:0043281	regulation of cysteine-type endopeptidase activity involved in apoptotic process	17/815	215/18866	0.0122213	0.0614355	0.0485507	LAMP3/LGALS9/HGF/CLEC7A/TNFAIP8/CCN2/JAK2/SFN/TFAP2B/ATP2A3/LCK/FASLG/BIRC3/CASP10/TNFSF10/CD27/MMP9	17
BP	GO:0034122	negative regulation of toll-like receptor signaling pathway	6/815	45/18866	0.0123521	0.0620207	0.0490131	CD14/TLR4/CD300LF/LYN/CD300A/TLR3	6
CC	GO:0019814	immunoglobulin complex	120/844	163/19559	3.08599e-129	1.15108e-126	9.06307e-127	IGLV4-60/IGHV1-18/IGLV5-45/TRBC2/IGHV4-31/IGKV6-21/IGLV1-51/IGKV1-16/IGLC7/IGHV4-4/IGLV3-1/CD79A/IGLV4-69/IGKV1-6/IGHV3-33/IGLV2-18/IGHD/IGKV1-13/IGLV7-46/IGHV1-3/IGHJ1/IGLV2-8/IGKV2D-30/IGKV2-29/IGLV5-37/IGHV2-26/IGHV1-69D/IGLV9-49/IGHV3-15/IGHA2/IGHV3-64/IGLL5/IGLC6/IGLC3/IGHV4-59/IGLV1-44/IGLV8-61/IGHV2-5/IGHG3/IGLV1-36/IGKC/IGHV3-48/IGHV3-72/IGKV1D-8/TRDC/IGKV2-30/IGHV2-70/IGKV1-39/IGHV5-51/I…	120
CC	GO:0009897	external side of plasma membrane	135/844	417/19559	1.26597e-81	2.36104e-79	1.85898e-79	CCR7/IGHV1-18/IL2RB/SELP/SELL/TRBC2/IGHV4-31/CD3D/CD3G/EBI3/IL2RG/CXCL10/CXCR6/IGLC7/CD14/IGHV4-4/CD79A/TLR4/LY6G6C/IGHV3-33/CD86/MS4A1/IGHD/MSR1/IGHV1-3/BTN3A1/PDCD1/IGHV2-26/CSF3R/CD19/CCR2/IGHV1-69D/IGHV3-15/IGHA2/IGHV3-64/ICOS/IGLL5/CD2/IGLC6/IGLC3/CXCR3/IGHV4-59/FCN1/CD74/FCGR3A/CD40/IGHV2-5/IGHG3/CD3E/IGKC/IGHV3-48/IGHV3-72/ITGAM/TRDC/IGHV2-70/FCER2/CD22/CXCL12/IGHV5-51/IGLC2/IGHA1/CD1D/LAG…	135
CC	GO:0042571	immunoglobulin complex, circulating	55/844	76/19559	1.86275e-58	2.31602e-56	1.82353e-56	IGHV1-18/TRBC2/IGHV4-31/IGLC7/IGHV4-4/IGHV3-33/IGHD/IGHV1-3/IGHV2-26/IGHV1-69D/IGHV3-15/IGHA2/IGHV3-64/IGLL5/IGLC6/IGLC3/IGHV4-59/IGHV2-5/IGHG3/IGKC/IGHV3-48/IGHV3-72/TRDC/IGHV2-70/IGHV5-51/IGLC2/IGHA1/IGHV4-39/IGHV3-21/IGHM/IGHV4-34/IGHV1-69/IGHV3-20/IGHV3-66/IGHV3-23/IGHV3-53/IGHV3-30/IGHG1/JCHAIN/IGHV1-24/IGHV3-74/IGHV4-28/IGHV6-1/IGHV3-11/IGKV3-20/IGHV2-70D/IGHV3-43/IGHV3-73/IGHV3-13/IGHV1-58…	55
CC	GO:0042101	T cell receptor complex	40/844	140/19559	2.97484e-22	2.77404e-20	2.18416e-20	TRBV28/TRBC2/CD3D/TRBJ2-3/CD3G/SKAP1/TRBV10-3/TRBV4-2/TRBV4-1/TRAV12-1/TRBV29-1/TRBV9/TRAV8-3/TRBV19/TRBV7-9/PTPN6/CD8B/TRAV12-3/CD3E/TRBV5-1/TRDC/TRBV20-1/TRBV12-4/TRAV4/TRAV21/CD4/TRAC/ZAP70/TRAV13-1/CD6/APBB1IP/CD8A/TRAV19/TRGC2/CD247/TRBJ2-1/TRBV6-5/TRAV12-2/TRBJ2-7/TRBV5-6	40
CC	GO:0042611	MHC protein complex	19/844	25/19559	1.32324e-21	9.8714e-20	7.77232e-20	HLA-DRA/HLA-DOA/HLA-DPB1/HLA-DQB2/HLA-B/HLA-DQA2/CD74/HLA-DOB/HLA-DQB1/HLA-DQA1/HLA-DRB1/HLA-F/HLA-DMA/HLA-DRB5/HLA-DMB/HLA-C/HLA-E/HLA-DPA1/B2M	19
CC	GO:0072562	blood microparticle	39/844	148/19559	2.44079e-20	1.51124e-18	1.18988e-18	CLU/IGHD/CD5L/APOA2/SERPING1/C1R/IGHA2/IGLC3/C3/IGHG3/IGKC/APOL1/IGKV2-30/IGKV1-39/IGLC2/IGHA1/IGKV1D-12/C1QB/IGHM/IGHV3-23/IGKV1-17/IGKV4-1/C1QC/IGLV1-47/IGHG1/IGLV3-21/JCHAIN/IGKV3-15/IGKV3D-11/C1S/IGKV1D-33/IGKV2D-28/IGKV3-20/IGLV3-25/IGKV1-5/IGHV3-13/IGHG2/IGHG4/IGHV3-7	39
CC	GO:0098802	plasma membrane signaling receptor complex	56/844	307/19559	2.83611e-20	1.51124e-18	1.18988e-18	TRBV28/IL2RB/TRBC2/CD3D/TRBJ2-3/CD3G/SKAP1/TRBV10-3/TRBV4-2/CD79A/TRBV4-1/TLR2/TRAV12-1/TRBV29-1/TRBV9/TRAV8-3/TRBV19/TRBV7-9/PTPN6/PTK2B/CD8B/CSF2RB/CD40/TRAV12-3/CD3E/TRBV5-1/LYN/TLR1/ITGAM/TRDC/TRBV20-1/ITGB7/TRBV12-4/TRAV4/TRAV21/IL2RA/CD4/TRAC/ITGAL/ITGB2/ZAP70/TRAV13-1/CD6/APBB1IP/CD8A/TRAV19/CD79B/TRGC2/CD247/TRBJ2-1/IL12RB1/TRBV6-5/TRAV12-2/B2M/TRBJ2-7/TRBV5-6	56
CC	GO:0042613	MHC class II protein complex	14/844	16/19559	7.74357e-18	3.61044e-16	2.84271e-16	HLA-DRA/HLA-DOA/HLA-DPB1/HLA-DQB2/HLA-DQA2/CD74/HLA-DOB/HLA-DQB1/HLA-DQA1/HLA-DRB1/HLA-DMA/HLA-DRB5/HLA-DMB/HLA-DPA1	14
CC	GO:0001533	cornified envelope	19/844	45/19559	8.04051e-15	3.33235e-13	2.62375e-13	DSC3/SPRR2D/SPRR2A/IVL/FLG2/PKP3/SPRR2E/EVPL/DSP/DSG1/SPRR3/CNFN/PKP1/SPRR1A/FLG/PI3/SPRR1B/PPL/DSG3	19
CC	GO:0001772	immunological synapse	17/844	39/19559	1.11146e-13	4.14575e-12	3.26419e-12	SKAP1/SCIMP/HAVCR2/CD3E/CD53/CD37/PRKCQ/CORO1A/ZAP70/CD6/CARD11/CD28/GZMA/VAV3/LCK/GZMB/RHOH	17
CC	GO:0071556	integral component of lumenal side of endoplasmic reticulum membrane	14/844	29/19559	2.96022e-12	9.20136e-11	7.24476e-11	HLA-DRA/HLA-DPB1/HLA-DQB2/HLA-B/HLA-DQA2/CD74/HLA-DQB1/HLA-DQA1/HLA-DRB1/HLA-F/HLA-DRB5/HLA-C/HLA-E/HLA-DPA1	14
CC	GO:0098553	lumenal side of endoplasmic reticulum membrane	14/844	29/19559	2.96022e-12	9.20136e-11	7.24476e-11	HLA-DRA/HLA-DPB1/HLA-DQB2/HLA-B/HLA-DQA2/CD74/HLA-DQB1/HLA-DQA1/HLA-DRB1/HLA-F/HLA-DRB5/HLA-C/HLA-E/HLA-DPA1	14
CC	GO:0070820	tertiary granule	29/844	164/19559	8.7004e-11	2.49634e-09	1.96551e-09	CYBB/FLG2/FPR1/PRSS3/LAIR1/VAMP1/PTPN6/DSP/LILRB2/ITGAM/PTAFR/CD53/TBC1D10C/LYZ/DSG1/GPR84/PKP1/PTX3/ITGB2/OLR1/FCER1G/CTSS/CD300A/NCKAP1L/SIGLEC14/DOK3/OSCAR/B2M/MMP9	29
CC	GO:0098576	lumenal side of membrane	14/844	36/19559	1.09253e-10	2.91081e-09	2.29185e-09	HLA-DRA/HLA-DPB1/HLA-DQB2/HLA-B/HLA-DQA2/CD74/HLA-DQB1/HLA-DQA1/HLA-DRB1/HLA-F/HLA-DRB5/HLA-C/HLA-E/HLA-DPA1	14
CC	GO:0030667	secretory granule membrane	40/844	306/19559	4.14811e-10	1.0315e-08	8.12157e-09	LAMP3/BST2/SELP/SELL/SIGLEC9/CD14/CYBB/FPR1/HVCN1/TLR2/NFAM1/HLA-B/LAIR1/VAMP1/TYROBP/SLC2A5/DSP/LILRB2/ITGAM/PTAFR/CD53/TBC1D10C/PLA1A/DSG1/C3AR1/GPR84/PKP1/ITGAL/ITGB2/PIGR/OLR1/FCER1G/CD300A/NCKAP1L/SIGLEC14/HLA-C/CD38/DOK3/PTPRC/TNFRSF1B	40
CC	GO:0030139	endocytic vesicle	39/844	313/19559	2.76766e-09	6.4521e-08	5.08011e-08	SFTPC/SCIMP/TLR7/CYBB/HLA-DRA/PLA2G5/MSR1/HVCN1/TLR2/HLA-DPB1/HLA-DQB2/TAP1/NCF1/HLA-B/HLA-DQA2/RAC2/CD74/FCGR1A/HLA-DQB1/HLA-DQA1/TLR1/MPEG1/WAS/HLA-DRB1/CORO1A/NCF2/HLA-F/GNLY/CTSS/HLA-DRB5/HLA-C/CD163/HLA-E/MARCO/FMNL1/HLA-DPA1/NCF4/B2M/EVL	39
CC	GO:0045335	phagocytic vesicle	24/844	140/19559	6.91352e-09	1.51691e-07	1.19435e-07	SCIMP/TLR7/CYBB/PLA2G5/HVCN1/TLR2/TAP1/NCF1/HLA-B/RAC2/TLR1/MPEG1/WAS/CORO1A/NCF2/HLA-F/GNLY/CTSS/HLA-C/HLA-E/FMNL1/NCF4/B2M/EVL	24
CC	GO:0030666	endocytic vesicle membrane	26/844	164/19559	9.02513e-09	1.87021e-07	1.47252e-07	CYBB/HLA-DRA/MSR1/HVCN1/TLR2/HLA-DPB1/HLA-DQB2/TAP1/HLA-B/HLA-DQA2/RAC2/CD74/FCGR1A/HLA-DQB1/HLA-DQA1/TLR1/HLA-DRB1/CORO1A/HLA-F/HLA-DRB5/HLA-C/CD163/HLA-E/MARCO/HLA-DPA1/B2M	26
CC	GO:0012507	ER to Golgi transport vesicle membrane	15/844	62/19559	4.12887e-08	8.10562e-07	6.38202e-07	HLA-DRA/HLA-DPB1/HLA-DQB2/HLA-B/HLA-DQA2/CD74/HLA-DQB1/HLA-DQA1/HLA-DRB1/HLA-F/HLA-DRB5/HLA-C/HLA-E/HLA-DPA1/B2M	15
CC	GO:0030669	clathrin-coated endocytic vesicle membrane	11/844	40/19559	6.63251e-07	1.23696e-05	9.73932e-06	HLA-DRA/HLA-DPB1/HLA-DQB2/HLA-DQA2/CD74/FCGR1A/HLA-DQB1/HLA-DQA1/HLA-DRB1/HLA-DRB5/HLA-DPA1	11
CC	GO:0045121	membrane raft	35/844	329/19559	8.80095e-07	1.56322e-05	1.23081e-05	BST2/PDPN/SKAP1/CD14/CD79A/MS4A1/CD48/TLR2/MAL2/CD19/NFAM1/INPP5D/CD2/BTK/PTK2B/LYN/TLR1/ITGAM/HCK/JAK2/CD4/PROM2/ITGB2/ZAP70/LAT2/OLR1/SELPLG/CARD11/CD8A/LCK/FASLG/LCP2/BIRC3/PTPRC/TNFRSF1B	35
CC	GO:0098857	membrane microdomain	35/844	330/19559	9.44835e-07	1.60192e-05	1.26129e-05	BST2/PDPN/SKAP1/CD14/CD79A/MS4A1/CD48/TLR2/MAL2/CD19/NFAM1/INPP5D/CD2/BTK/PTK2B/LYN/TLR1/ITGAM/HCK/JAK2/CD4/PROM2/ITGB2/ZAP70/LAT2/OLR1/SELPLG/CARD11/CD8A/LCK/FASLG/LCP2/BIRC3/PTPRC/TNFRSF1B	35
CC	GO:0098589	membrane region	35/844	343/19559	2.30317e-06	3.73513e-05	2.94088e-05	BST2/PDPN/SKAP1/CD14/CD79A/MS4A1/CD48/TLR2/MAL2/CD19/NFAM1/INPP5D/CD2/BTK/PTK2B/LYN/TLR1/ITGAM/HCK/JAK2/CD4/PROM2/ITGB2/ZAP70/LAT2/OLR1/SELPLG/CARD11/CD8A/LCK/FASLG/LCP2/BIRC3/PTPRC/TNFRSF1B	35
CC	GO:0030134	COPII-coated ER to Golgi transport vesicle	16/844	95/19559	2.83468e-06	4.40557e-05	3.46876e-05	SERPINA1/HLA-DRA/HLA-DPB1/HLA-DQB2/HLA-B/HLA-DQA2/CD74/HLA-DQB1/HLA-DQA1/HLA-DRB1/HLA-F/HLA-DRB5/HLA-C/HLA-E/HLA-DPA1/B2M	16
CC	GO:0060205	cytoplasmic vesicle lumen	33/844	326/19559	5.28882e-06	7.89092e-05	6.21297e-05	SELENOP/HK3/CLU/SERPINA1/FGR/ARHGAP45/SLPI/CTSW/HGF/RNASE2/SERPING1/PTPN6/FCN1/C3/ARHGAP9/LYZ/SRGN/DOCK2/S100A7/PTX3/ADA2/ISLR/AMPD3/GMFG/RNASET2/FASLG/TMSB4X/BIN2/SERPINB3/ALOX5/OSCAR/MNDA/B2M	33
CC	GO:0031983	vesicle lumen	33/844	328/19559	6.02467e-06	8.64308e-05	6.80519e-05	SELENOP/HK3/CLU/SERPINA1/FGR/ARHGAP45/SLPI/CTSW/HGF/RNASE2/SERPING1/PTPN6/FCN1/C3/ARHGAP9/LYZ/SRGN/DOCK2/S100A7/PTX3/ADA2/ISLR/AMPD3/GMFG/RNASET2/FASLG/TMSB4X/BIN2/SERPINB3/ALOX5/OSCAR/MNDA/B2M	33
CC	GO:0030057	desmosome	8/844	25/19559	6.53411e-06	8.84846e-05	6.9669e-05	DSC3/PKP3/EVPL/DSP/DSG1/PKP1/PPL/DSG3	8
CC	GO:0045334	clathrin-coated endocytic vesicle	12/844	59/19559	6.64227e-06	8.84846e-05	6.9669e-05	SFTPC/HLA-DRA/HLA-DPB1/HLA-DQB2/HLA-DQA2/CD74/FCGR1A/HLA-DQB1/HLA-DQA1/HLA-DRB1/HLA-DRB5/HLA-DPA1	12
CC	GO:0101003	ficolin-1-rich granule membrane	12/844	61/19559	9.54841e-06	0.000122812	9.66972e-05	FPR1/DSP/LILRB2/TBC1D10C/DSG1/PKP1/ITGB2/FCER1G/CD300A/NCKAP1L/SIGLEC14/DOK3	12
CC	GO:0034774	secretory granule lumen	32/844	322/19559	1.06905e-05	0.000132919	0.000104654	SELENOP/HK3/CLU/SERPINA1/FGR/ARHGAP45/SLPI/CTSW/HGF/RNASE2/SERPING1/PTPN6/FCN1/C3/ARHGAP9/LYZ/SRGN/DOCK2/S100A7/PTX3/ADA2/ISLR/AMPD3/GMFG/RNASET2/TMSB4X/BIN2/SERPINB3/ALOX5/OSCAR/MNDA/B2M	32
CC	GO:0070821	tertiary granule membrane	13/844	73/19559	1.28379e-05	0.000154468	0.000121622	CYBB/LAIR1/VAMP1/LILRB2/ITGAM/PTAFR/CD53/GPR84/ITGB2/OLR1/FCER1G/CD300A/SIGLEC14	13
CC	GO:0042581	specific granule	20/844	160/19559	1.9188e-05	0.00022366	0.000176101	SLPI/CYBB/HVCN1/LAIR1/VAMP1/PTPN6/SLC2A5/ITGAM/CD53/LYZ/C3AR1/GPR84/DOCK2/PTX3/ITGAL/ITGB2/OLR1/OSCAR/B2M/TNFRSF1B	20
CC	GO:0042629	mast cell granule	7/844	22/19559	2.62292e-05	0.00029647	0.000233428	MILR1/BTK/LYN/SRGN/LAT2/PIK3CG/RASGRP1	7
CC	GO:0042599	lamellar body	6/844	17/19559	5.21259e-05	0.000571852	0.000450252	LAMP3/SFTPC/KLK5/KRTDAP/SPINK5/KLK7	6
CC	GO:0043020	NADPH oxidase complex	5/844	12/19559	9.08718e-05	0.000968434	0.000762503	CYBB/NCF1/NCF2/DUOX1/NCF4	5
CC	GO:0030660	Golgi-associated vesicle membrane	15/844	112/19559	9.35721e-05	0.00096951	0.000763351	HLA-DRA/HLA-DPB1/HLA-DQB2/HLA-B/HLA-DQA2/CD74/HLA-DQB1/HLA-DQA1/HLA-DRB1/HLA-F/HLA-DRB5/HLA-C/HLA-E/HLA-DPA1/B2M	15
CC	GO:0030670	phagocytic vesicle membrane	12/844	77/19559	0.000107001	0.00107868	0.00084931	CYBB/HVCN1/TLR2/TAP1/HLA-B/RAC2/TLR1/CORO1A/HLA-F/HLA-C/HLA-E/B2M	12
CC	GO:0001891	phagocytic cup	7/844	27/19559	0.00011307	0.00110987	0.000873868	LCP1/ARHGAP25/TLR4/CORO1A/AIF1/MYO1G/BIN2	7
CC	GO:0030662	coated vesicle membrane	20/844	183/19559	0.000130467	0.0012478	0.000982466	CD3D/CD3G/HLA-DRA/HLA-DPB1/HLA-DQB2/HLA-B/HLA-DQA2/CD74/FCGR1A/HLA-DQB1/HLA-DQA1/HLA-DRB1/IL7R/CD4/HLA-F/HLA-DRB5/HLA-C/HLA-E/HLA-DPA1/B2M	20
CC	GO:0035579	specific granule membrane	13/844	91/19559	0.000139618	0.00126487	0.000995906	CYBB/HVCN1/LAIR1/VAMP1/SLC2A5/ITGAM/CD53/C3AR1/GPR84/ITGAL/ITGB2/OLR1/TNFRSF1B	13
CC	GO:0001931	uropod	5/844	13/19559	0.000142425	0.00126487	0.000995906	SCIMP/ICAM2/SELPLG/SPN/PSTPIP1	5
CC	GO:0031254	cell trailing edge	5/844	13/19559	0.000142425	0.00126487	0.000995906	SCIMP/ICAM2/SELPLG/SPN/PSTPIP1	5
CC	GO:0005882	intermediate filament	22/844	215/19559	0.000162081	0.00140056	0.00110274	KRT19/KRTAP19-1/CASP14/KRT78/KRT6A/EVPL/KRT15/KRT79/DSP/KRT75/KRT5/HLA-DRB1/KRT13/PKP1/KRT16/FLG/KRT14/KRT6B/KRT6C/KRT80/KRT17/PPL	22
CC	GO:0030176	integral component of endoplasmic reticulum membrane	18/844	158/19559	0.000165214	0.00140056	0.00110274	HSD11B1/HLA-DRA/HLA-DPB1/HLA-DQB2/TAP1/HLA-B/HLA-DQA2/CD74/HLA-DQB1/HLA-DQA1/DERL3/HLA-DRB1/HLA-F/HLA-DRB5/HLA-C/HLA-E/HLA-DPA1/B2M	18
CC	GO:0030665	clathrin-coated vesicle membrane	15/844	118/19559	0.000169706	0.00140668	0.00110756	CD3D/CD3G/HLA-DRA/HLA-DPB1/HLA-DQB2/HLA-DQA2/CD74/FCGR1A/HLA-DQB1/HLA-DQA1/HLA-DRB1/IL7R/CD4/HLA-DRB5/HLA-DPA1	15
CC	GO:0045111	intermediate filament cytoskeleton	24/844	251/19559	0.000235735	0.0019115	0.00150503	KRT19/KRTAP19-1/CASP14/KRT78/KRT6A/CARMIL2/EVPL/KRT15/KRT79/DSP/KRT75/DDX60/KRT5/HLA-DRB1/KRT13/PKP1/KRT16/FLG/KRT14/KRT6B/KRT6C/KRT80/KRT17/PPL	24
CC	GO:0031227	intrinsic component of endoplasmic reticulum membrane	18/844	166/19559	0.000306425	0.00243184	0.00191473	HSD11B1/HLA-DRA/HLA-DPB1/HLA-DQB2/TAP1/HLA-B/HLA-DQA2/CD74/HLA-DQB1/HLA-DQA1/DERL3/HLA-DRB1/HLA-F/HLA-DRB5/HLA-C/HLA-E/HLA-DPA1/B2M	18
CC	GO:0005765	lysosomal membrane	31/844	375/19559	0.000434921	0.00331073	0.00260673	LAMP3/BST2/TLR7/HLA-DRA/FPR1/HLA-DOA/HLA-DPB1/HLA-DQB2/NFAM1/HLA-DQA2/SLC15A3/CD74/HLA-DOB/HLA-DQB1/HLA-DQA1/CD1D/C3AR1/HLA-DRB1/TLR8/PIGR/HLA-F/OCA2/LAPTM5/HLA-DMA/HLA-DRB5/HLA-DMB/MARCHF1/TLR3/DTX3L/HLA-DPA1/DRAM1	31
CC	GO:0098852	lytic vacuole membrane	31/844	375/19559	0.000434921	0.00331073	0.00260673	LAMP3/BST2/TLR7/HLA-DRA/FPR1/HLA-DOA/HLA-DPB1/HLA-DQB2/NFAM1/HLA-DQA2/SLC15A3/CD74/HLA-DOB/HLA-DQB1/HLA-DQA1/CD1D/C3AR1/HLA-DRB1/TLR8/PIGR/HLA-F/OCA2/LAPTM5/HLA-DMA/HLA-DRB5/HLA-DMB/MARCHF1/TLR3/DTX3L/HLA-DPA1/DRAM1	31
CC	GO:1904724	tertiary granule lumen	9/844	55/19559	0.000530355	0.00395645	0.00311514	FLG2/PRSS3/PTPN6/LYZ/PTX3/CTSS/OSCAR/B2M/MMP9	9
CC	GO:0009898	cytoplasmic side of plasma membrane	17/844	164/19559	0.000747695	0.00546843	0.00430561	PTPN7/FGR/TGM3/GNGT2/PTPN22/CARMIL2/CD2/CYLD/PTK2B/LYN/SLA/HCK/DSG1/ZAP70/STAC3/LCK/PTPRC	17
CC	GO:0032587	ruffle membrane	12/844	95/19559	0.000784051	0.00562406	0.00442814	LCP1/PDPN/PSD4/FGR/ARHGAP45/DDX58/FGD2/FAM107A/AIF1/PLEK/RASGRP2/BMX	12
CC	GO:0031234	extrinsic component of cytoplasmic side of plasma membrane	12/844	99/19559	0.00113361	0.00797803	0.00628156	FGR/TGM3/GNGT2/CARMIL2/CYLD/PTK2B/LYN/SLA/HCK/ZAP70/STAC3/LCK	12
CC	GO:0098562	cytoplasmic side of membrane	18/844	188/19559	0.00133749	0.00923859	0.00727407	PTPN7/FGR/TGM3/GNGT2/PTPN22/CARMIL2/CD2/CYLD/PTK2B/LYN/SLA/HCK/DSG1/ZAP70/STAC3/LCK/RASAL3/PTPRC	18
CC	GO:0005774	vacuolar membrane	32/844	427/19559	0.00181805	0.0123297	0.00970785	LAMP3/BST2/TLR7/HLA-DRA/FPR1/HLA-DOA/HLA-DPB1/HLA-DQB2/NFAM1/HLA-DQA2/SLC15A3/CD74/HLA-DOB/HLA-DQB1/HLA-DQA1/TMEM150B/CD1D/C3AR1/HLA-DRB1/TLR8/PIGR/HLA-F/OCA2/LAPTM5/HLA-DMA/HLA-DRB5/HLA-DMB/MARCHF1/TLR3/DTX3L/HLA-DPA1/DRAM1	32
CC	GO:0001726	ruffle	17/844	179/19559	0.00195934	0.0130506	0.0102755	LCP1/PDPN/PSD4/FGR/ARHGAP45/SCIMP/TLR4/CARMIL2/SAMSN1/FGD3/DDX58/FGD2/FAM107A/AIF1/PLEK/RASGRP2/BMX	17
CC	GO:0032588	trans-Golgi network membrane	11/844	94/19559	0.00238643	0.0156164	0.0122957	HLA-DRA/HLA-DPB1/HLA-DQB2/HLA-DQA2/CD74/HLA-DQB1/HLA-DQA1/HLA-DRB1/HLA-DRB5/MARCHF1/HLA-DPA1	11
CC	GO:0045095	keratin filament	11/844	95/19559	0.00259626	0.0166966	0.0131462	CASP14/KRT78/KRT6A/KRT79/KRT75/KRT5/KRT13/KRT14/KRT6B/KRT6C/KRT80	11
CC	GO:0034358	plasma lipoprotein particle	6/844	36/19559	0.00407654	0.0248702	0.0195818	CLU/MSR1/APOA2/PLA2G7/APOL1/CETP	6
CC	GO:0098636	protein complex involved in cell adhesion	6/844	36/19559	0.00407654	0.0248702	0.0195818	LYN/ITGAM/ITGB7/ITGAL/ITGB2/CD28	6
CC	GO:1990777	lipoprotein particle	6/844	36/19559	0.00407654	0.0248702	0.0195818	CLU/MSR1/APOA2/PLA2G7/APOL1/CETP	6
CC	GO:0005767	secondary lysosome	4/844	16/19559	0.00413393	0.0248702	0.0195818	PLA2G5/NCF1/NCF2/NCF4	4
CC	GO:0030136	clathrin-coated vesicle	17/844	194/19559	0.00451042	0.0267045	0.021026	SFTPC/CD3D/CD3G/HLA-DRA/HLA-DPB1/HLA-DQB2/DENND1C/HLA-DQA2/CD74/FCGR1A/HLA-DQB1/HLA-DQA1/HLA-DRB1/IL7R/CD4/HLA-DRB5/HLA-DPA1	17
CC	GO:0030135	coated vesicle	23/844	298/19559	0.00529217	0.0304108	0.0239442	SFTPC/CD3D/CD3G/SERPINA1/HLA-DRA/HLA-DPB1/HLA-DQB2/DENND1C/HLA-B/HLA-DQA2/CD74/FCGR1A/HLA-DQB1/HLA-DQA1/HLA-DRB1/IL7R/CD4/HLA-F/HLA-DRB5/HLA-C/HLA-E/HLA-DPA1/B2M	23
CC	GO:0005798	Golgi-associated vesicle	16/844	181/19559	0.00529947	0.0304108	0.0239442	SERPINA1/HLA-DRA/HLA-DPB1/HLA-DQB2/HLA-B/HLA-DQA2/CD74/HLA-DQB1/HLA-DQA1/HLA-DRB1/HLA-F/HLA-DRB5/HLA-C/HLA-E/HLA-DPA1/B2M	16
CC	GO:0034364	high-density lipoprotein particle	5/844	27/19559	0.00540979	0.0305735	0.0240723	CLU/APOA2/PLA2G7/APOL1/CETP	5
CC	GO:0032994	protein-lipid complex	6/844	39/19559	0.00612138	0.0340787	0.0268321	CLU/MSR1/APOA2/PLA2G7/APOL1/CETP	6
CC	GO:0005766	primary lysosome	14/844	155/19559	0.00729444	0.0387256	0.0304908	BST2/ARHGAP45/FPR1/NFAM1/RNASE2/C3/LYZ/C3AR1/S100A7/PIGR/ADA2/RNASET2/SERPINB3/MNDA	14
CC	GO:0042582	azurophil granule	14/844	155/19559	0.00729444	0.0387256	0.0304908	BST2/ARHGAP45/FPR1/NFAM1/RNASE2/C3/LYZ/C3AR1/S100A7/PIGR/ADA2/RNASET2/SERPINB3/MNDA	14
CC	GO:0101002	ficolin-1-rich granule	12/844	124/19559	0.00737135	0.0387256	0.0304908	HK3/SERPINA1/FCN1/FGL2/CTSS/AMPD3/GMFG/BIN2/ALOX5/MNDA/CALML5/MMP9	12
CC	GO:1904813	ficolin-1-rich granule lumen	12/844	124/19559	0.00737135	0.0387256	0.0304908	HK3/SERPINA1/FCN1/FGL2/CTSS/AMPD3/GMFG/BIN2/ALOX5/MNDA/CALML5/MMP9	12
CC	GO:0097197	tetraspanin-enriched microdomain	3/844	10/19559	0.00765055	0.0392534	0.0309065	PDPN/SCIMP/SAMHD1	3
CC	GO:0019897	extrinsic component of plasma membrane	15/844	172/19559	0.0076823	0.0392534	0.0309065	CDH3/FGR/TGM3/GNGT2/CARMIL2/CYLD/FCN1/PTK2B/LYN/SLA/HCK/ZAP70/STAC3/LCK/SYTL3	15
CC	GO:0031256	leading edge membrane	15/844	175/19559	0.0089483	0.0451043	0.0355132	LCP1/PDPN/PSD4/FGR/ARHGAP45/SCIMP/DDX58/FGD2/FAM107A/DOCK8/AIF1/MYO1G/PLEK/RASGRP2/BMX	15
CC	GO:0036019	endolysosome	4/844	20/19559	0.00959624	0.0477253	0.0375769	TLR7/TLR8/CTSS/TLR3	4
CC	GO:0008305	integrin complex	5/844	31/19559	0.00988087	0.0484943	0.0381823	LYN/ITGAM/ITGB7/ITGAL/ITGB2	5
CC	GO:0005769	early endosome	26/844	377/19559	0.01299	0.0629254	0.0495447	LAMP3/TLR4/HAVCR2/APOA2/CYTIP/HLA-B/CD8B/FCGR1A/SNX20/FGD2/CD22/VCAM1/CD4/CORO1A/CD274/HLA-F/CXCR4/WDFY4/MARCHF1/HLA-C/HLA-E/TLR3/DTX3L/SIGLEC1/SAMD9L/B2M	26
MF	GO:0003823	antigen binding	107/768	168/18352	8.43391e-106	5.49047e-103	4.56319e-103	IGHV1-18/TRBC2/IGHV4-31/IGLV1-51/IGKV1-16/IGLC7/IGHV4-4/IGLV3-1/HLA-DRA/IGHV3-33/IGHD/CD48/IGHV1-3/IGLV2-8/HLA-DPB1/IGHV2-26/IGHV1-69D/TAP1/IGHV3-15/IGHA2/IGHV3-64/IGLL5/HLA-B/SLAMF1/IGLC6/IGLC3/TRBV7-9/IGHV4-59/IGLV1-44/FCN1/CD40/HLA-DQB1/IGHV2-5/IGHG3/IGKC/IGHV3-48/IGHV3-72/HLA-DQA1/TRDC/IGKV2-30/IGHV2-70/IGKV1-39/IGHV5-51/IGLC2/IGHA1/IGKV1D-12/CD1D/LAG3/IGHV4-39/IGHV3-21/IGHM/IGHV4-34/IGHV1-69…	107
MF	GO:0034987	immunoglobulin receptor binding	55/768	80/18352	3.1886e-57	1.03789e-54	8.62602e-55	IGHV1-18/TRBC2/IGHV4-31/FGR/IGLC7/IGHV4-4/IGHV3-33/IGHD/IGHV1-3/IGHV2-26/IGHV1-69D/IGHV3-15/IGHA2/IGHV3-64/IGLL5/IGLC6/IGLC3/IGHV4-59/IGHV2-5/IGHG3/IGKC/IGHV3-48/IGHV3-72/TRDC/IGHV2-70/IGHV5-51/IGLC2/IGHA1/IGHV4-39/IGHV3-21/IGHM/IGHV4-34/IGHV1-69/IGHV3-20/IGHV3-66/IGHV3-23/IGHV3-53/IGHV3-30/IGHG1/JCHAIN/IGHV1-24/IGHV3-74/IGHV4-28/IGHV6-1/IGHV3-11/IGHV2-70D/IGHV3-43/IGHV3-73/IGHV3-13/IGHV1-58/IGHV…	55
MF	GO:0140375	immune receptor activity	39/768	135/18352	2.03291e-22	4.41142e-20	3.66638e-20	CCR7/IL2RB/IL21R/EBI3/IL10RA/IL2RG/CXCR6/CR2/HLA-DRA/FPR1/HLA-DOA/CSF3R/HLA-DQB2/CCR2/CXCR3/HLA-DQA2/CD74/CSF2RB/HLA-DOB/HLA-DQB1/LILRB2/HLA-DQA1/CSF2RA/C3AR1/HLA-DRB1/IL7R/IL2RA/CD4/PIGR/FPR3/FCER1G/CXCR4/CMKLR1/LILRB1/IL15RA/IL12RB1/HLA-DPA1/CCR5/CCR1	39
MF	GO:0042605	peptide antigen binding	15/768	31/18352	2.97326e-13	4.83898e-11	4.02172e-11	HLA-DRA/HLA-DPB1/TAP1/HLA-B/TRBV7-9/HLA-DQB1/HLA-DQA1/HLA-DRB1/HLA-F/TRAV19/HLA-DRB5/HLA-C/HLA-E/CD209/HLA-DPA1	15
MF	GO:0032395	MHC class II receptor activity	9/768	10/18352	3.62274e-12	4.71681e-10	3.92019e-10	HLA-DRA/HLA-DOA/HLA-DQB2/HLA-DQA2/HLA-DOB/HLA-DQB1/HLA-DQA1/HLA-DRB1/HLA-DPA1	9
MF	GO:0042379	chemokine receptor binding	19/768	70/18352	4.42151e-11	4.79734e-09	3.98712e-09	CCL4/CXCL10/C10orf99/XCL2/CCL19/CCL3/CCR2/CCL21/CXCL13/CCL2/CXCL12/STAT1/CXCL9/CCL8/S100A14/CCL5/CCL3L1/CXCL11/CCL22	19
MF	GO:0004896	cytokine receptor activity	22/768	97/18352	6.25856e-11	5.66715e-09	4.71003e-09	CCR7/IL2RB/IL21R/EBI3/IL10RA/IL2RG/CXCR6/CSF3R/CCR2/CXCR3/CD74/CSF2RB/CSF2RA/IL7R/IL2RA/CD4/CXCR4/CMKLR1/IL15RA/IL12RB1/CCR5/CCR1	22
MF	GO:0008009	chemokine activity	16/768	49/18352	6.96425e-11	5.66715e-09	4.71003e-09	CCL4/CXCL10/C10orf99/XCL2/CCL19/CCL3/CCL21/CXCL13/CCL2/CXCL12/CXCL9/CCL8/CCL5/CCL3L1/CXCL11/CCL22	16
MF	GO:0042287	MHC protein binding	14/768	42/18352	7.98073e-10	5.77273e-08	4.79777e-08	CLEC7A/TAP1/TRBV7-9/CD74/CD8B/LILRB2/LAG3/CD4/CD8A/TRAV19/LILRB1/PILRA/MARCHF1/HLA-E	14
MF	GO:0023023	MHC protein complex binding	11/768	25/18352	1.67283e-09	1.04287e-07	8.66742e-08	HLA-DRA/MS4A1/HLA-DOA/CD74/HLA-DOB/LILRB2/HLA-DRB1/CD8A/HLA-DMA/LILRB1/HLA-DMB	11
MF	GO:0019955	cytokine binding	24/768	135/18352	1.76215e-09	1.04287e-07	8.66742e-08	CCR7/IL2RB/PDPN/EBI3/IL10RA/IL2RG/CXCR6/CSF3R/CCR2/CXCR3/CD74/CSF1R/CSF2RA/IL2RA/CD4/GBP1/CXCR4/TNFRSF9/TMC8/IL12RB1/CCR5/CCR1/IL18BP/TNFRSF1B	24
MF	GO:0038187	pattern recognition receptor activity	10/768	23/18352	1.08373e-08	5.59142e-07	4.64708e-07	CLEC4E/CD14/TLR7/TLR4/TLR2/CLEC7A/FCN1/PTAFR/TLR8/MARCO	10
MF	GO:0005126	cytokine receptor binding	34/768	271/18352	1.11657e-08	5.59142e-07	4.64708e-07	CCL4/EBI3/CXCL10/C10orf99/XCL2/LTB/IL33/CD300LF/IL34/CCL19/CCL3/CCR2/CCL21/STAP1/CXCL13/CCL2/IFNG/TNFSF13B/CXCL12/JAK2/STAT1/IL1B/CXCL9/CCL8/IL18/S100A14/CSF1/FASLG/IL12RB1/CCL5/CCL3L1/CXCL11/CCL22/TNFSF10	34
MF	GO:0030246	carbohydrate binding	33/768	267/18352	2.65343e-08	1.23384e-06	1.02546e-06	CLEC4E/SELP/LGALS9/HK3/SELL/MRC1/SIGLEC7/CLEC10A/SIGLEC9/HLA-DRA/CLEC7A/ZG16B/FCN1/SLC2A5/FCER2/CD22/KLRB1/CLEC4A/SIGLEC10/HLA-DRB1/PTX3/CLEC2D/FBP1/OLR1/LGALS7B/NECTIN1/SIGLEC14/CD72/CD69/CD209/SIGLEC1/LGALS2/CLEC2B	33
MF	GO:0048020	CCR chemokine receptor binding	13/768	47/18352	4.10739e-08	1.78261e-06	1.48154e-06	CCL4/XCL2/CCL19/CCL3/CCR2/CCL21/CXCL13/CCL2/STAT1/CCL8/CCL5/CCL3L1/CCL22	13
MF	GO:0005125	cytokine activity	30/768	235/18352	5.48946e-08	2.23352e-06	1.8563e-06	IL32/CCL4/EBI3/CXCL10/C10orf99/XCL2/LTB/IL33/IL34/CCL19/CCL3/CCL21/CXCL13/CCL2/IFNG/TNFSF13B/CXCL12/IL1B/SECTM1/CXCL9/CCL8/IL18/CSF1/FASLG/CCL5/TNFRSF11B/CCL3L1/CXCL11/CCL22/TNFSF10	30
MF	GO:0023026	MHC class II protein complex binding	8/768	16/18352	8.66193e-08	3.31701e-06	2.7568e-06	HLA-DRA/MS4A1/HLA-DOA/CD74/HLA-DOB/HLA-DRB1/HLA-DMA/HLA-DMB	8
MF	GO:0042277	peptide binding	34/768	308/18352	2.60454e-07	9.41976e-06	7.82886e-06	SLC40A1/CLU/EBI3/CD14/HLA-DRA/TLR4/MSR1/TLR2/HLA-DPB1/TAP1/HLA-B/TRBV7-9/CD74/C1QA/HLA-DQB1/LILRB2/HLA-DQA1/TLR1/ITGAM/CD1D/HLA-DRB1/ITGB2/ERAP2/CD1C/HLA-F/ITM2A/TRAV19/HLA-DRB5/HLA-C/HLA-E/MARCO/CD209/HLA-DPA1/CTSV	34
MF	GO:0004715	non-membrane spanning protein tyrosine kinase activity	12/768	46/18352	2.77551e-07	9.50979e-06	7.90368e-06	FGR/BTK/PTK2B/LYN/SLA/HCK/JAK2/ZAP70/JAK3/ITK/LCK/BMX	12
MF	GO:0016175	superoxide-generating NAD(P)H oxidase activity	7/768	13/18352	3.01054e-07	9.79931e-06	8.14431e-06	CYBB/NCF1C/NCF1/NCF1B/NCF2/DUOX1/NCF4	7
MF	GO:0045028	G protein-coupled purinergic nucleotide receptor activity	7/768	14/18352	5.80327e-07	1.79901e-05	1.49518e-05	P2RY13/GPR171/P2RY6/PTAFR/GPR34/P2RY8/P2RY10	7
MF	GO:0033691	sialic acid binding	8/768	22/18352	1.72014e-06	5.09006e-05	4.2304e-05	SELP/SIGLEC7/SIGLEC9/FCN1/ST8SIA4/CD22/SIGLEC10/SIGLEC14	8
MF	GO:0001618	virus receptor activity	14/768	74/18352	1.98429e-06	5.38238e-05	4.47335e-05	MRC1/CR2/CD86/NECTIN4/SLAMF1/ITGB7/CD4/SELPLG/NECTIN1/CXCR4/TNFRSF4/CD209/SERPINB3/CCR5	14
MF	GO:0140272	exogenous protein binding	14/768	74/18352	1.98429e-06	5.38238e-05	4.47335e-05	MRC1/CR2/CD86/NECTIN4/SLAMF1/ITGB7/CD4/SELPLG/NECTIN1/CXCR4/TNFRSF4/CD209/SERPINB3/CCR5	14
MF	GO:0004252	serine-type endopeptidase activity	22/768	169/18352	2.31843e-06	6.03719e-05	5.01757e-05	MMP1/PRSS8/KLK5/CD5L/HGF/C1R/PRSS3/C2/GZMH/KLK1/KLK6/GZMA/GZMK/PIK3IP1/C1S/KLK7/KLK13/KLK8/KLK10/GZMB/KLK11/MMP9	22
MF	GO:0019865	immunoglobulin binding	8/768	24/18352	3.67212e-06	9.19443e-05	7.64159e-05	MS4A1/FCGR3A/FCGR1A/FCER2/CD22/CD4/FCER1G/JCHAIN	8
MF	GO:0033218	amide binding	36/768	381/18352	4.76523e-06	0.000114895	9.54903e-05	SLC40A1/CLU/EBI3/CD14/HLA-DRA/TLR4/CD300LF/MSR1/TLR2/HLA-DPB1/TAP1/HLA-B/TRBV7-9/CD74/C1QA/HLA-DQB1/LILRB2/HLA-DQA1/TLR1/ITGAM/CD1D/FOLR2/HLA-DRB1/ITGB2/ERAP2/CD1C/HLA-F/ITM2A/TRAV19/HLA-DRB5/HLA-C/HLA-E/MARCO/CD209/HLA-DPA1/CTSV	36
MF	GO:0042169	SH2 domain binding	10/768	41/18352	5.3544e-06	0.00012449	0.000103465	SKAP1/LAX1/SLAMF1/PTPN6/SIGLEC10/JAK2/LAT2/LILRB1/BLNK/LCK	10
MF	GO:0050664	oxidoreductase activity, acting on NAD(P)H, oxygen as acceptor	7/768	19/18352	7.08899e-06	0.00015205	0.00012637	CYBB/NCF1C/NCF1/NCF1B/NCF2/DUOX1/NCF4	7
MF	GO:0001637	G protein-coupled chemoattractant receptor activity	8/768	26/18352	7.24046e-06	0.00015205	0.00012637	CCR7/CXCR6/CCR2/CXCR3/CXCR4/CMKLR1/CCR5/CCR1	8
MF	GO:0004950	chemokine receptor activity	8/768	26/18352	7.24046e-06	0.00015205	0.00012637	CCR7/CXCR6/CCR2/CXCR3/CXCR4/CMKLR1/CCR5/CCR1	8
MF	GO:0008236	serine-type peptidase activity	22/768	187/18352	1.22032e-05	0.00024826	0.000206331	MMP1/PRSS8/KLK5/CD5L/HGF/C1R/PRSS3/C2/GZMH/KLK1/KLK6/GZMA/GZMK/PIK3IP1/C1S/KLK7/KLK13/KLK8/KLK10/GZMB/KLK11/MMP9	22
MF	GO:0001614	purinergic nucleotide receptor activity	7/768	21/18352	1.52014e-05	0.000291062	0.000241904	P2RY13/GPR171/P2RY6/PTAFR/GPR34/P2RY8/P2RY10	7
MF	GO:0016502	nucleotide receptor activity	7/768	21/18352	1.52014e-05	0.000291062	0.000241904	P2RY13/GPR171/P2RY6/PTAFR/GPR34/P2RY8/P2RY10	7
MF	GO:0001664	G protein-coupled receptor binding	29/768	293/18352	1.66071e-05	0.000308868	0.000256703	CCL4/CXCL10/C10orf99/XCL2/CCL19/FPR1/CCL3/CCR2/CCL21/NMU/CXCL13/CCL2/FCN1/C3/CXCL12/JAK2/GAL/STAT1/ADA2/CXCL9/CCDC88C/SFRP1/CCL8/S100A14/MARCO/CCL5/CCL3L1/CXCL11/CCL22	29
MF	GO:0017171	serine hydrolase activity	22/768	191/18352	1.70803e-05	0.000308868	0.000256703	MMP1/PRSS8/KLK5/CD5L/HGF/C1R/PRSS3/C2/GZMH/KLK1/KLK6/GZMA/GZMK/PIK3IP1/C1S/KLK7/KLK13/KLK8/KLK10/GZMB/KLK11/MMP9	22
MF	GO:0042288	MHC class I protein binding	7/768	22/18352	2.14926e-05	0.000378154	0.000314288	TAP1/CD8B/LILRB2/CD8A/LILRB1/PILRA/HLA-E	7
MF	GO:0016176	superoxide-generating NADPH oxidase activator activity	5/768	10/18352	2.6787e-05	0.000447138	0.000371621	NCF1C/NCF1/NCF1B/NCF2/NCF4	5
MF	GO:0071723	lipopeptide binding	5/768	10/18352	2.6787e-05	0.000447138	0.000371621	CD14/TLR2/TLR1/CD1D/CD1C	5
MF	GO:0016493	C-C chemokine receptor activity	7/768	23/18352	2.97839e-05	0.000484734	0.000402867	CCR7/CXCR6/CCR2/CXCR3/CXCR4/CCR5/CCR1	7
MF	GO:0019957	C-C chemokine binding	7/768	24/18352	4.05359e-05	0.00064363	0.000534928	CCR7/CXCR6/CCR2/CXCR3/CXCR4/CCR5/CCR1	7
MF	GO:0001784	phosphotyrosine residue binding	9/768	42/18352	4.8316e-05	0.000748898	0.000622417	FGR/PLCG2/SAMSN1/STAP1/PTPN6/HCK/ZAP70/VAV1/LCK	9
MF	GO:0019956	chemokine binding	8/768	33/18352	4.96116e-05	0.000751096	0.000624244	CCR7/PDPN/CXCR6/CCR2/CXCR3/CXCR4/CCR5/CCR1	8
MF	GO:0061135	endopeptidase regulator activity	21/768	192/18352	5.69217e-05	0.000842182	0.000699946	BST2/RARRES1/SERPINA1/SLPI/A2ML1/CST7/VSIR/SPOCK2/SERPING1/SERPINB7/C3/SERPINB2/TNFAIP8/SERPINB5/SPINK5/SERPINB4/TFAP2B/PI3/SERPINB3/BIRC3/CD27	21
MF	GO:0004875	complement receptor activity	5/768	12/18352	7.84846e-05	0.00113541	0.000943651	CR2/FPR1/C3AR1/FPR3/CMKLR1	5
MF	GO:0004866	endopeptidase inhibitor activity	20/768	183/18352	8.57565e-05	0.00121364	0.00100867	BST2/RARRES1/SERPINA1/SLPI/A2ML1/CST7/SPOCK2/SERPING1/SERPINB7/C3/SERPINB2/TNFAIP8/SERPINB5/SPINK5/SERPINB4/TFAP2B/PI3/SERPINB3/BIRC3/CD27	20
MF	GO:0030414	peptidase inhibitor activity	20/768	189/18352	0.000133945	0.00185528	0.00154194	BST2/RARRES1/SERPINA1/SLPI/A2ML1/CST7/SPOCK2/SERPING1/SERPINB7/C3/SERPINB2/TNFAIP8/SERPINB5/SPINK5/SERPINB4/TFAP2B/PI3/SERPINB3/BIRC3/CD27	20
MF	GO:0015026	coreceptor activity	9/768	48/18352	0.00014518	0.001969	0.00163646	CXCR6/CD86/CD8B/CD4/NECTIN1/CXCR4/CD28/CD8A/CCR5	9
MF	GO:0048018	receptor ligand activity	38/768	487/18352	0.000178014	0.00236505	0.00196562	IL32/CCL4/EBI3/CXCL10/C10orf99/XCL2/LTB/IL33/IL34/CCL19/HGF/CCL3/CCL21/CXCL13/CCL2/FGF1/IFNG/TNFSF13B/LHB/CXCL12/CCN2/GAL/IL1B/SECTM1/SEMA4D/ADA2/CXCL9/CCL8/GMFG/IL18/CSF1/FASLG/CCL5/TNFRSF11B/CCL3L1/CXCL11/CCL22/TNFSF10	38
MF	GO:0030280	structural constituent of skin epidermis	5/768	14/18352	0.000184979	0.00240843	0.00200167	SPRR2E/PKP1/SPRR1A/FLG/PI3	5
MF	GO:0043548	phosphatidylinositol 3-kinase binding	7/768	30/18352	0.000191493	0.00244435	0.00203152	PIK3AP1/NLRC3/JAK2/CORO1A/HCST/PIK3IP1/LCK	7
MF	GO:0038024	cargo receptor activity	11/768	73/18352	0.000213591	0.00267399	0.00222238	MRC1/CD5L/MSR1/ITGAM/FOLR2/CD5/ITGB2/OLR1/CD6/CD163/MARCO	11
MF	GO:0030546	signaling receptor activator activity	38/768	492/18352	0.000218541	0.00268435	0.00223099	IL32/CCL4/EBI3/CXCL10/C10orf99/XCL2/LTB/IL33/IL34/CCL19/HGF/CCL3/CCL21/CXCL13/CCL2/FGF1/IFNG/TNFSF13B/LHB/CXCL12/CCN2/GAL/IL1B/SECTM1/SEMA4D/ADA2/CXCL9/CCL8/GMFG/IL18/CSF1/FASLG/CCL5/TNFRSF11B/CCL3L1/CXCL11/CCL22/TNFSF10	38
MF	GO:0061134	peptidase regulator activity	22/768	229/18352	0.000258032	0.00311072	0.00258535	BST2/RARRES1/SERPINA1/SLPI/A2ML1/CST7/VSIR/SPOCK2/SERPING1/SERPINB7/C3/SERPINB2/TNFAIP8/SERPINB5/SPINK5/SERPINB4/TFAP2B/PI3/ATP2A3/SERPINB3/BIRC3/CD27	22
MF	GO:0005539	glycosaminoglycan binding	22/768	232/18352	0.000309755	0.00366638	0.00304716	SELP/SELL/LYVE1/CXCL10/PLA2G5/TLR2/SPOCK2/CXCL13/FGF1/SMOC2/ABI3BP/RSPO4/PLA2G2D/IGHM/CCN2/ADA2/JCHAIN/SFRP1/CCL8/FGFBP1/CXCL11/PTPRC	22
MF	GO:0045309	protein phosphorylated amino acid binding	9/768	53/18352	0.000318308	0.00370033	0.00307538	FGR/PLCG2/SAMSN1/STAP1/PTPN6/HCK/ZAP70/VAV1/LCK	9
MF	GO:0001540	amyloid-beta binding	11/768	77/18352	0.000344671	0.00393651	0.00327167	CLU/TLR4/MSR1/TLR2/CD74/C1QA/LILRB2/ITGAM/ITGB2/ITM2A/MARCO	11
MF	GO:0005031	tumor necrosis factor-activated receptor activity	4/768	10/18352	0.000522046	0.00585952	0.00486991	TNFRSF25/TNFRSF4/TNFRSF18/TNFRSF1B	4
MF	GO:0004713	protein tyrosine kinase activity	15/768	135/18352	0.000533352	0.00588495	0.00489104	FGR/BTK/PTK2B/LYN/SLA/CSF1R/HCK/JAK2/ZAP70/JAK3/EFNA3/FGFR3/ITK/LCK/BMX	15
MF	GO:0045236	CXCR chemokine receptor binding	5/768	18/18352	0.000688544	0.0074707	0.00620897	CXCL10/CXCL13/CXCL12/CXCL9/CXCL11	5
MF	GO:0008201	heparin binding	17/768	169/18352	0.000745307	0.00795402	0.00661066	SELP/SELL/CXCL10/PLA2G5/CXCL13/FGF1/SMOC2/ABI3BP/RSPO4/PLA2G2D/CCN2/ADA2/SFRP1/CCL8/FGFBP1/CXCL11/PTPRC	17
MF	GO:0051219	phosphoprotein binding	11/768	85/18352	0.000813402	0.00854072	0.00709828	FGR/PLCG2/SAMSN1/STAP1/PTPN6/LYN/HCK/SFN/ZAP70/VAV1/LCK	11
MF	GO:0048365	Rac GTPase binding	10/768	73/18352	0.000887938	0.00917536	0.00762573	CYRIA/ARHGDIB/WAS/DOCK2/NCF2/ELMO1/VAV3/NCKAP1L/VAV1/FMNL1	10
MF	GO:0005178	integrin binding	15/768	144/18352	0.00104666	0.0106465	0.00884839	LCP1/ICAM2/FGF1/LYN/ITGAM/FCER2/CXCL12/ITGB7/CCN2/VCAM1/JAML/IL1B/ITGB2/ISG15/ICAM3	15
MF	GO:0005035	death receptor activity	4/768	12/18352	0.00115065	0.0113496	0.00943279	TNFRSF25/TNFRSF4/TNFRSF18/TNFRSF1B	4
MF	GO:0046790	virion binding	4/768	12/18352	0.00115065	0.0113496	0.00943279	PTX3/NECTIN1/CD209/SIGLEC1	4
MF	GO:0017124	SH3 domain binding	14/768	131/18352	0.00118483	0.0115123	0.00956798	SKAP1/PTPN22/ABI3/INPP5D/NCF1/PTPN6/CD3E/LYN/ARHGAP27/WAS/HCLS1/ELMO1/SH2D2A/EVL	14
MF	GO:0043325	phosphatidylinositol-3,4-bisphosphate binding	6/768	30/18352	0.00132152	0.0126516	0.0105149	DAPP1/NCF1C/NCF1/NCF1B/MYO1G/PLEK	6
MF	GO:0001848	complement binding	5/768	21/18352	0.00147338	0.013901	0.0115533	CR2/ITGAM/VSIG4/PTX3/ITGB2	5
MF	GO:0004857	enzyme inhibitor activity	29/768	383/18352	0.00158535	0.0147438	0.0122537	BST2/RARRES1/SERPINA1/SLPI/A2ML1/CST7/APOA2/SPOCK2/SERPING1/SERPINB7/C3/PLN/SERPINB2/TNFAIP8/SERPINB5/SPINK5/SFN/SERPINB4/TFAP2B/SOCS1/PI3/WARS1/GMFG/DTX3L/SERPINB3/BIRC3/PARP9/RHOH/CD27	29
MF	GO:0005085	guanyl-nucleotide exchange factor activity	19/768	215/18352	0.00178419	0.0161903	0.0134559	PSD4/FGD3/CYTH4/DENND1C/DOCK11/FGD2/DENND3/DOCK8/DOCK2/ELMO1/CCDC88C/VAV3/RASGRP1/RASGRP2/VAV1/TAGAP/RAPGEFL1/DENND2D/RASGRP3	19
MF	GO:0004175	endopeptidase activity	32/768	440/18352	0.00179063	0.0161903	0.0134559	MMP1/CASP14/PRSS8/KLK5/CD5L/CTSW/HGF/C1R/PRSS3/C2/PSMB9/GZMH/KLK1/CAPNS2/ADAMDEC1/KLK6/CTSS/GZMA/GZMK/PIK3IP1/SFRP1/C1S/KLK7/KLK13/KLK8/PSMB10/KLK10/GZMB/KLK11/CASP10/CTSV/MMP9	32
MF	GO:0001530	lipopolysaccharide binding	6/768	33/18352	0.00221586	0.0197606	0.0164232	SELP/CD14/TLR4/TLR2/PTAFR/CD6	6
MF	GO:0004867	serine-type endopeptidase inhibitor activity	11/768	98/18352	0.00261862	0.0230368	0.0191461	SERPINA1/SLPI/A2ML1/SERPING1/SERPINB7/SERPINB2/SERPINB5/SPINK5/SERPINB4/PI3/SERPINB3	11
MF	GO:0001846	opsonin binding	4/768	15/18352	0.00287019	0.0249133	0.0207057	ITGAM/VSIG4/PTX3/ITGB2	4
MF	GO:0016814	hydrolase activity, acting on carbon-nitrogen (but not peptide) bonds, in cyclic amidines	6/768	35/18352	0.00302516	0.0259129	0.0215365	APOBEC3G/APOBEC3H/APOBEC3D/GCH1/ADA2/AMPD3	6
MF	GO:0003953	NAD+ nucleosidase activity	4/768	16/18352	0.00370147	0.0297489	0.0247246	TLR4/TLR2/TLR1/CD38	4
MF	GO:0004697	protein kinase C activity	4/768	16/18352	0.00370147	0.0297489	0.0247246	PRKCH/CCL3/PRKCQ/PRKCB	4
MF	GO:0004698	calcium-dependent protein kinase C activity	4/768	16/18352	0.00370147	0.0297489	0.0247246	PRKCH/CCL3/PRKCQ/PRKCB	4
MF	GO:0050135	NAD(P)+ nucleosidase activity	4/768	16/18352	0.00370147	0.0297489	0.0247246	TLR4/TLR2/TLR1/CD38	4
MF	GO:0061809	NAD+ nucleotidase, cyclic ADP-ribose generating	4/768	16/18352	0.00370147	0.0297489	0.0247246	TLR4/TLR2/TLR1/CD38	4
MF	GO:0004435	phosphatidylinositol phospholipase C activity	5/768	26/18352	0.00400631	0.0318062	0.0264344	PLCG2/PLCL2/CCL5/CCR5/CCR1	5
MF	GO:0003725	double-stranded RNA binding	9/768	76/18352	0.00436214	0.0342139	0.0284355	OASL/TLR7/DDX58/OAS1/DDX60/OAS2/TLR8/IFIH1/TLR3	9
MF	GO:0004629	phospholipase C activity	5/768	28/18352	0.00558714	0.0433004	0.0359874	PLCG2/PLCL2/CCL5/CCR5/CCR1	5
MF	GO:0031210	phosphatidylcholine binding	5/768	29/18352	0.0065229	0.0493768	0.0410376	APOA2/IGHM/CETP/JCHAIN/RASGRP1	5
MF	GO:0050997	quaternary ammonium group binding	5/768	29/18352	0.0065229	0.0493768	0.0410376	APOA2/IGHM/CETP/JCHAIN/RASGRP1	5
MF	GO:0048029	monosaccharide binding	8/768	69/18352	0.00797021	0.0596392	0.0495667	SELP/LGALS9/HK3/MRC1/SLC2A5/CLEC4A/FBP1/CD209	8
