# Supplementary material for: A Novel Necroptosis-Related Gene Signature in Skin Cutaneous Melanoma Prognosis and Tumor Microenvironment
Source: Front Genet. 2022 Jul 11;13:917007. doi: 10.3389/fgene.2022.917007 (PMC9309482; doi:10.3389/fgene.2022.917007)
Supplement: Supplementary file 2 [file Table3.XLSX]

## Sheet: Table S3
id	logFC	AveExpr	t	P.Value	adj.P.Val	B
KEGG_ALLOGRAFT_REJECTION	-0.638829	-0.0296982	-15.6265	1.69884e-44	3.15985e-42	90.3731
KEGG_TYPE_I_DIABETES_MELLITUS	-0.56754	-0.0196715	-15.109	3.34973e-42	3.11524e-40	85.1395
KEGG_INTESTINAL_IMMUNE_NETWORK_FOR_IGA_PRODUCTION	-0.547391	-0.0293675	-15.0291	7.53467e-42	4.67149e-40	84.3367
KEGG_AUTOIMMUNE_THYROID_DISEASE	-0.507391	-0.000454383	-14.8623	4.07581e-41	1.89525e-39	82.6648
KEGG_GRAFT_VERSUS_HOST_DISEASE	-0.613214	-0.022616	-14.5575	8.75635e-40	3.25736e-38	79.6274
KEGG_PRIMARY_IMMUNODEFICIENCY	-0.52174	-0.0433008	-14.3673	5.86698e-39	1.81876e-37	77.7438
KEGG_ANTIGEN_PROCESSING_AND_PRESENTATION	-0.433087	-0.0282851	-13.9912	2.45571e-37	6.52518e-36	74.0466
KEGG_NATURAL_KILLER_CELL_MEDIATED_CYTOTOXICITY	-0.356821	-0.0315669	-13.9021	5.91084e-37	1.37427e-35	73.177
KEGG_JAK_STAT_SIGNALING_PATHWAY	-0.274669	-0.0245125	-13.137	1.01746e-33	2.10276e-32	65.8019
KEGG_ASTHMA	-0.49291	-0.0324339	-13.099	1.46616e-33	2.72706e-32	65.4404
KEGG_LEISHMANIA_INFECTION	-0.423707	-0.0353286	-13.0685	1.96507e-33	3.32275e-32	65.1506
KEGG_TOLL_LIKE_RECEPTOR_SIGNALING_PATHWAY	-0.293775	-0.0336572	-12.922	7.98371e-33	1.23747e-31	63.7634
KEGG_NOD_LIKE_RECEPTOR_SIGNALING_PATHWAY	-0.31495	-0.0432214	-12.7945	2.69178e-32	3.85132e-31	62.5608
KEGG_HEMATOPOIETIC_CELL_LINEAGE	-0.382935	-0.0231801	-12.5141	3.81119e-31	5.06344e-30	59.9388
KEGG_T_CELL_RECEPTOR_SIGNALING_PATHWAY	-0.305821	-0.0482906	-12.4018	1.09341e-30	1.35583e-29	58.8962
KEGG_CYTOKINE_CYTOKINE_RECEPTOR_INTERACTION	-0.319358	-0.0236339	-11.8962	1.18598e-28	1.3787e-27	54.2616
KEGG_VIRAL_MYOCARDITIS	-0.301798	-0.0313414	-11.221	5.27216e-26	5.76837e-25	48.2351
KEGG_CHEMOKINE_SIGNALING_PATHWAY	-0.269291	-0.0367782	-11.2107	5.77528e-26	5.96779e-25	48.145
KEGG_B_CELL_RECEPTOR_SIGNALING_PATHWAY	-0.287257	-0.0431993	-11.1647	8.68714e-26	8.50425e-25	47.7417
KEGG_COMPLEMENT_AND_COAGULATION_CASCADES	-0.277675	-0.0116737	-10.429	5.20491e-23	4.84057e-22	41.4257
KEGG_CELL_ADHESION_MOLECULES_CAMS	-0.290631	-0.0287885	-10.3035	1.50938e-22	1.33688e-21	40.3748
KEGG_CYTOSOLIC_DNA_SENSING_PATHWAY	-0.224355	-0.0269115	-10.2266	2.8894e-22	2.44286e-21	39.734
KEGG_RIG_I_LIKE_RECEPTOR_SIGNALING_PATHWAY	-0.201771	-0.0278155	-10.0047	1.84584e-21	1.49272e-20	37.9044
KEGG_FC_EPSILON_RI_SIGNALING_PATHWAY	-0.169884	-0.0403568	-9.40215	2.49615e-19	1.93451e-18	33.0667
KEGG_APOPTOSIS	-0.187814	-0.034086	-8.8222	2.31883e-17	1.72521e-16	28.6046
KEGG_RNA_POLYMERASE	0.193674	-0.051159	7.75374	5.74265e-14	4.1082e-13	20.9267
KEGG_GLYOXYLATE_AND_DICARBOXYLATE_METABOLISM	0.228017	-0.0397994	7.56416	2.12743e-13	1.46557e-12	19.6428
KEGG_SYSTEMIC_LUPUS_ERYTHEMATOSUS	-0.184085	-0.0293011	-7.41662	5.79642e-13	3.85048e-12	18.6608
KEGG_SNARE_INTERACTIONS_IN_VESICULAR_TRANSPORT	-0.149676	-0.046909	-7.38047	7.39338e-13	4.74196e-12	18.4225
KEGG_LEUKOCYTE_TRANSENDOTHELIAL_MIGRATION	-0.167189	-0.0334957	-7.239	1.89945e-12	1.17766e-11	17.4988
KEGG_FC_GAMMA_R_MEDIATED_PHAGOCYTOSIS	-0.149434	-0.0429716	-7.12161	4.11223e-12	2.46734e-11	16.7431
KEGG_PYRIMIDINE_METABOLISM	0.128109	-0.0446892	6.18812	1.34365e-09	7.80997e-09	11.0954
KEGG_BASE_EXCISION_REPAIR	0.156616	-0.054197	5.81241	1.14924e-08	6.47751e-08	9.01098
KEGG_GLYCOLYSIS_GLUCONEOGENESIS	0.131975	-0.0145827	5.78256	1.35654e-08	7.42109e-08	8.85019
KEGG_REGULATION_OF_AUTOPHAGY	-0.105027	-0.00165106	-5.63213	3.09612e-08	1.64536e-07	8.05077
KEGG_STEROID_BIOSYNTHESIS	0.174152	-0.0591791	5.55584	4.67323e-08	2.27338e-07	7.65237
KEGG_BASAL_CELL_CARCINOMA	0.111382	-0.0316241	5.55215	4.76677e-08	2.27338e-07	7.6332
KEGG_TRYPTOPHAN_METABOLISM	-0.118651	-0.0343922	-5.49125	6.59859e-08	3.06834e-07	7.31874
KEGG_LYSINE_DEGRADATION	0.116499	-0.0479415	5.256	2.25379e-07	9.98107e-07	6.13279
KEGG_ARGININE_AND_PROLINE_METABOLISM	0.104895	-0.0429925	5.03483	6.86761e-07	2.97064e-06	5.05989
KEGG_PENTOSE_PHOSPHATE_PATHWAY	0.130395	-0.029013	5.02281	7.28813e-07	3.08089e-06	5.00274
KEGG_AMINOACYL_TRNA_BIOSYNTHESIS	0.146631	-0.0444473	4.72918	2.99918e-06	1.23966e-05	3.64538
KEGG_VALINE_LEUCINE_AND_ISOLEUCINE_BIOSYNTHESIS	0.148092	-0.0256572	4.62454	4.88064e-06	1.97347e-05	3.17957
KEGG_FRUCTOSE_AND_MANNOSE_METABOLISM	0.105869	-0.0473285	4.46057	1.02773e-05	3.98244e-05	2.46881
KEGG_PRION_DISEASES	-0.102482	-0.0224011	-4.41878	1.23808e-05	4.69964e-05	2.2914
KEGG_ONE_CARBON_POOL_BY_FOLATE	0.123023	-0.0381952	4.3212	1.90141e-05	7.07324e-05	1.88318
KEGG_DNA_REPLICATION	0.160018	-0.0396734	4.28754	2.20067e-05	8.02596e-05	1.74429
KEGG_GLYCOSYLPHOSPHATIDYLINOSITOL_GPI_ANCHOR_BIOSYNTHESIS	0.118212	-0.0558224	4.08926	5.10464e-05	0.000175826	0.946681
KEGG_GALACTOSE_METABOLISM	0.102512	-0.0334362	3.95441	8.87578e-05	0.000279813	0.424261
KEGG_TERPENOID_BACKBONE_BIOSYNTHESIS	0.126887	-0.0387921	3.76756	0.000186175	0.000541072	-0.272495
KEGG_PROTEIN_EXPORT	-0.110943	-0.0491776	-3.7433	0.00020452	0.000585243	-0.360633
KEGG_CIRCADIAN_RHYTHM_MAMMAL	0.107955	-0.0594836	3.66301	0.000278134	0.000772134	-0.648524
KEGG_CITRATE_CYCLE_TCA_CYCLE	0.117284	-0.0370917	3.64678	0.000295761	0.000797268	-0.705981
KEGG_MISMATCH_REPAIR	0.119971	-0.0409193	3.46444	0.000580873	0.00146003	-1.33514
KEGG_HOMOLOGOUS_RECOMBINATION	0.100326	-0.0468516	3.14835	0.00174826	0.00401453	-2.353
KEGG_RIBOSOME	0.124578	-0.0222789	2.52592	0.0118727	0.0230034	-4.0832
