# Supplementary material for: A Novel Necroptosis-Related Gene Signature in Skin Cutaneous Melanoma Prognosis and Tumor Microenvironment
Source: Front Genet. 2022 Jul 11;13:917007. doi: 10.3389/fgene.2022.917007 (PMC9309482; doi:10.3389/fgene.2022.917007)
Supplement: Supplementary file 3 [file Table1.XLSX]

## Sheet: Sheet1
Necroptosis-related genes
FADD	CASP8	TRAF2	CFLAR	SIRT2	SLC39A7	CD40
FAS	ZBP1	PANX1	BRAF	SIRT1	SPATA2	BCL2L11
FASLG	MAPK8	OTULIN	AXL	PLK1	RNF31	EGFR
MLKL	IPMK	CYLD	ID1	MPG	IDH1	DDX58
RIPK1	ITPK1	USP22	CDKN2A	BACH2	IDH2	TARDBP
RIPK3	SIRT3	MAP3K7	HSPA4	GATA3	KLF9	APP
TLR3	MYC	SQSTM1	BCL2	MYCN	HDAC9	TNFRSF21
TNF	TNFRSF1A	STAT3	STUB1	ALK	HSP90AA1
TSC1	TNFSF10	DIABLO	FLT3	ATRX	LEF1
TRIM11	TNFRSF1B	DNMT1	HAT1	TERT	BNIP3
